# Supplementary material for: Gauging triple stores with actual biological data
Source: BMC Bioinformatics. 2012 Jan 25;13(Suppl 1):S3. doi: 10.1186/1471-2105-13-S1-S3 (PMC3471352; doi:10.1186/1471-2105-13-S1-S3)
Supplement: Additional file 1 — benchmarking results. This file contains the raw and derived data values. There is one sheet with the upload data and one separate sheet for each of the stores with the query response times. Additionally there is a sheet with the aggregated data which were used to generate the tables and figures in the manuscript. [file 1471-2105-13-S1-S3-S1.xls]

## Sheet: Table1
Graph	# triples	# classes	Max # sup	Avg # sup	# relations	# relation types
cco	2503040	89526	33	7.72	461946	30
cco_tc	3170556	89526	33	7.72	1129462	30
cco_A_thaliana	356903	12578	34	9.11	22132	30
cco_A_thaliana_tc	469484	12578	34	9.11	134713	30
cco_S_cerevisae	842344	35004	34	7.99	171825	30
cco_S_cerevisae_tc	1120545	35004	34	7.99	450026	30
cco_S_pombe	406131	14584	34	8.86	39997	30
cco_S_pombe_tc	533481	14584	34	8.86	167347	30
cco_H_sapiens	836622	29187	34	8.29	121383	30
cco_H_sapience_tc	1076760	29187	34	8.29	361521	30

## Sheet: Table2
		Simple Filters	More than 8 triple patterns	OPTIONAL operator	LIMIT modifier	ORDER BY modifier	DISTINCT modifier	REGEX operator	UNION operator	COUNT operator
	Q1						x
	Q2								x
	Q3	x	x	x			x	x
	Q4
	Q5
	Q6
	Q7	x						x
	Q8						x
	Q9	x
	Q10	x	x				x	x
	Q11
	Q12								x
	Q13		x	x			x		x
	Q14					x
	Q15
	Q16
	Q17						x			x
	Q18	x	x			x		x	x
	Q19						x		x	x
	Q20						x			x
	Q21						x			x
	Q22
	Q23
	Q24	x			x			x

## Sheet: Table3
Store	Load time	Query time	RSE
Virtuoso	527	203.939	0.0529234
Jena SDB	2005	730.492	0.0200263
Jena TDB	833	1445.57	0.235128
Owlim	230	14258	0.156277
4Store	128	47566.5	0.0974166
AVG	744.6	12840.9	0.112354

## Sheet: Table4
Query	Virtuoso	Jena SDB	Jena TDB	4Store	OWLIM	Avg	Comments
Q5	2.63911	13.4457	10.9996	1.52603	0.407677	5.80364	The fastest response in green
Q23	5.63003	13.3426	10.4538	1.34277	0.00868201	6.15558	The slowest response in red
Q11	5.34317	13.339	10.7031	1.4192	0.0107951	6.16305
Q16	5.61713	13.345	10.8253	1.34603	0.00879943	6.22844
Q15	6.16327	13.3417	10.5445	1.38966	0.0183529	6.29149
Q22	5.17022	13.7093	10.9807	1.42788	0.173261	6.29226
Q4	5.91647	13.3475	10.7735	1.53857	0.0174635	6.3187
Q8	7.09448	13.3359	10.4495	1.57734	0.0490457	6.50126
Q12	7.1975	13.3733	10.7311	1.39971	0.0295667	6.54623
Q2	7.2806	13.3369	10.7677	1.43839	0.0518442	6.57508
Q6	4.054	14.5233	10.5726	1.77868	2.01994	6.5897
Q19	2.06547	13.3903	9.79541	1.32563		6.6442
Q9	5.81962	13.7109	10.699	2.13278	1.06712	6.68589
Q21	3.37853	13.3355	9.81832	1.31574		6.96202
Q10	4.67939	13.7569	11.6757	2.52882	4.66439	7.46104
Q17	5.64803	13.3896	10.1189	1.34967		7.62654
Q20	6.10979	13.3872	10.6862	1.31494		7.87453
Q1	1.89715	18.0639	14.2578	1.64708	8.0237	8.77792
Q13	1.65826	52.5447	14.1564	1.56881	0.0339896	13.9924
Q24	2.81255	24.7194	38.6192	14.3655	27.2421	21.5518
Q7	2.61747	26.5194	39.2478	14.1099	28.9963	22.2982
Q14	5.77463	13.338	46.4334	1.4005	91.8944	31.7682
Q3	3.35768	30.4758	27.0486	3.6536	1121.7	237.248
Q18	22.8399	76.0129	493.596	24999.6	8325.73	6783.55

## Sheet: totals
	cco_Ath	cco_Spo	cco_Ath_tc	cco_Spo_tc	cco_Hsa	cco_Sce	cco_Hsa_tc	cco_Sce_tc	cco	cc_tc				total triples
Triples	356903	406131	469484	533481	836622	842344	1076760	1120545	2503040	3170556	total	scaling	2813653	11315866	Store	Load time	Query time	RSE
Virtuoso	10.6489	13.2953	10.3653	12.1277	12.7554	12.8051	12.9009	12.8114	15.9881	17.0664	130.764	1.60264	2.28085e-06		Virtuoso	527	203.939	0.0529234
Jena SDB	46.5989	40.6436	39.8578	40.9059	45.073	41.1752	45.8594	42.1932	63.4474	65.3303	471.085	1.40197	6.6573e-06		Jena SDB	2005	730.492	0.0200263
Jena TDB	45.8077	49.399	48.5681	51.8846	70.9242	63.25	74.6883	67.6011	187.227	194.603	853.953	4.24826	5.28833e-05		Jena TDB	833	1445.57	0.235128
OWLIM	1008.54	985.302	1006.42	983.085	983.983	1015.61	982.17	983.512	668.579	994.95	9612.15	0.986524	-4.83046e-06		Owlim	230	14258	0.156277
4Store	200.431	525.673	219.616	554.012	1107.77	875.913	1147.89	912.04	9677.67	9841.45	25062.5	49.1013	0.00342651		4Store	128	47566.5	0.0974166
															AVG	744.6	12840.9	0.112354
Triples step	49228	63353	63997	303141	5722	234416	43785	1382495	667516	AVG	MAX
Virtuoso	5.3757e-05	-4.62476e-05	2.75374e-05	2.07068e-06	8.68962e-06	4.08621e-07	-2.0434e-06	2.29783e-06	1.61536e-06	5.34284e-06	5.3757e-05
Jena SDB	-0.000120974	-1.24036e-05	1.63772e-05	1.37464e-05	-0.000681188	1.99824e-05	-8.3732e-05	1.53738e-05	2.82073e-06	-9.22219e-05	1.99824e-05
Jena TDB	7.2952e-05	-1.31159e-05	5.18237e-05	6.28075e-05	-0.00134118	4.87951e-05	-0.000161863	8.65293e-05	1.10492e-05	-0.000131356	8.65293e-05
OWLIM	-0.000472082	0.00033333	-0.000364608	2.9607e-06	0.00552781	-0.000142667	3.06545e-05	-0.0002278	0.000488933	0.000575171	0.00552781
4Store	0.00660684	-0.00483097	0.00522518	0.00182675	-0.0405208	0.00116023	-0.00538655	0.00634044	0.000245348	-0.00325929	0.00660684
	Virtuoso	Jena SDB	Jena TDB	OWLIM	4Store
Qry1	1.89715	18.0639	14.2578	8.0237	1.64708	8.77792
Qry2	7.2806	13.3369	10.7677	0.0518442	1.43839	6.57508
Qry3	3.35768	30.4758	27.0486	1121.7	3.6536	237.248
Qry4	5.91647	13.3475	10.7735	0.0174635	1.53857	6.3187
Qry5	2.63911	13.4457	10.9996	0.407677	1.52603	5.80364
Qry6	4.054	14.5233	10.5726	2.01994	1.77868	6.5897
Qry7	2.61747	26.5194	39.2478	28.9963	14.1099	22.2982
Qry8	7.09448	13.3359	10.4495	0.0490457	1.57734	6.50126
Qry9	5.81962	13.7109	10.699	1.06712	2.13278	6.68589
Qry10	4.67939	13.7569	11.6757	4.66439	2.52882	7.46104
Qry11	5.34317	13.339	10.7031	0.0107951	1.4192	6.16305
Qry12	7.1975	13.3733	10.7311	0.0295667	1.39971	6.54623
Qry13	1.65826	52.5447	14.1564	0.0339896	1.56881	13.9924
Qry14	5.77463	13.338	46.4334	91.8944	1.4005	31.7682
Qry15	6.16327	13.3417	10.5445	0.0183529	1.38966	6.29149
Qry16	5.61713	13.345	10.8253	0.00879943	1.34603	6.22844
Qry17	5.64803	13.3896	10.1189		1.34967	7.62654
Qry18	22.8399	76.0129	493.596	8325.73	24999.6	6783.55
Qry19	2.06547	13.3903	9.79541		1.32563	6.6442
Qry20	6.10979	13.3872	10.6862		1.31494	7.87453
Qry21	3.37853	13.3355	9.81832		1.31574	6.96202
Qry22	5.17022	13.7093	10.9807	0.173261	1.42788	6.29226
Qry23	5.63003	13.3426	10.4538	0.00868201	1.34277	6.15558
Qry24	2.81255	24.7194	38.6192	27.2421	14.3655	21.5518
Triples	356903	406131	469484	533481	836622	842344	1076760	1120545	2503040	3170556	total	scaling	2813653		Store		Total time	RSE
Virtuoso	1.02731	1.1237	1.01558	1.08378	1.10569	1.10738	1.11062	1.1076	1.2038	1.23214	11.1176	1.19939	7.28011e-08		Virtuoso		18.0785	0.0529234
Jena SDB	1.66838	1.60899	1.60051	1.61179	1.65392	1.61464	1.66143	1.62524	1.80241	1.81511	16.6624	1.08795	5.21523e-08		Jena SDB		26.2692	0.0200263
Jena TDB	1.66094	1.69372	1.68635	1.71504	1.85079	1.80106	1.87325	1.82995	2.27237	2.28915	18.6726	1.37823	2.23272e-07		Jena TDB		30.1166	0.235128
OWLIM	3.00369	2.99357	3.00278	2.99259	2.99299	3.00673	2.99219	2.99278	2.82515	2.9978	29.8003	0.998038	-2.09422e-09		OWLIM		45.613	0.156277
4Store	2.30197	2.72072	2.34166	2.74352	3.04445	2.94246	3.0599	2.96001	3.98577	3.99306	30.0935	1.73463	6.01031e-07		4Store		48.7694	0.0974166
no 3.18
Virtuoso	9.43061	11.6403	9.13234	10.3603	10.351	10.5226	10.677	10.4362	10.6383	11.3783
Jena SDB	40.2961	33.8998	33.3864	34.1644	35.3133	33.4363	35.647	33.6113	42.1286	42.7127
Jena TDB	27.4879	28.7146	28.0965	28.082	31.9158	27.8634	31.5088	28.2795	51.3443	50.0168
OWLIM	25.5188	7.48317	25.351	7.23438	7.24019	25.7827	7.21401	7.57494	25.6933	25.6249
4Store	4.46155	4.61022	4.00807	4.61175	5.97798	5.13732	5.57068	4.58385	10.0987	10.1835
logs
Triples	356903	406131	469484	533481	836622	842344	1076760	1120545	2503040	3170556
Virtuoso	0.97454	1.06596	0.960582	1.01537	1.01498	1.02212	1.02845	1.01854	1.02687	1.05608
Jena SDB	1.60526	1.5302	1.52357	1.53357	1.54794	1.52422	1.55202	1.52649	1.62458	1.63056
Jena TDB	1.43914	1.4581	1.44865	1.44843	1.50401	1.44503	1.49843	1.45147	1.71049	1.69912
OWLIM	1.40686	0.874086	1.404	0.859401	0.85975	1.41133	0.858177	0.879379	1.40982	1.40866
4Store	0.649486	0.663722	0.602935	0.663866	0.776554	0.710737	0.745908	0.66123	1.00426	1.0079
no 3.18,14
Virtuoso	8.33021	10.5457	7.97557	9.15674	9.28027	9.45328	9.52131	9.25954	9.49604	10.1565
Jena SDB	38.9632	32.5646	32.0519	32.83	33.9803	32.1023	34.3136	32.277	40.7953	41.3798
Jena TDB	25.4628	26.1618	25.7177	25.2704	28.2955	26.7878	27.9703	27.2053	37.6597	36.3447
OWLIM	7.3065	7.47825	7.20731	7.2321	7.23826	7.20011	7.21175	7.56987	7.23291	7.14592
4Store	4.32172	4.47096	3.85941	4.47856	5.8263	4.99994	5.43532	4.44717	9.95767	10.0461
logs
Triples	356903	406131	469484	533481	836622	842344	1076760	1120545	2503040	3170556
Virtuoso	0.920656	1.02307	0.901762	0.961741	0.967561	0.975583	0.978697	0.966589	0.977543	1.00674
Jena SDB	1.59065	1.51275	1.50585	1.51627	1.53123	1.50654	1.53547	1.50889	1.61061	1.61679
Jena TDB	1.40591	1.41767	1.41023	1.40261	1.45172	1.42794	1.4467	1.43465	1.57588	1.56044
OWLIM	0.863709	0.8738	0.857773	0.859265	0.859634	0.857339	0.858041	0.879089	0.859313	0.854058
4Store	0.635657	0.650401	0.586521	0.651139	0.765393	0.698965	0.735225	0.648084	0.998158	1.002

## Sheet: 4Store
Run1	cco_A_thaliana	cco_S_pombe	cco_A_thaliana_tc	cco_S_pombe_tc	cco_H_sapiens	cco_S_cerevisiae	cco_H_sapiens_tc	cco_S_cerevisiae_tc	cco	cco_tc		Run2	cco_A_thaliana	cco_S_pombe	cco_A_thaliana_tc	cco_S_pombe_tc	cco_H_sapiens	cco_S_cerevisiae	cco_H_sapiens_tc	cco_S_cerevisiae_tc	cco	cco_tc		Run3	cco_A_thaliana	cco_S_pombe	cco_A_thaliana_tc	cco_S_pombe_tc	cco_H_sapiens	cco_S_cerevisiae	cco_H_sapiens_tc	cco_S_cerevisiae_tc	cco	cco_tc
Qry1	0.16835	0.15732	0.17281	0.15661	0.16472	0.16454	0.16171	0.15554	0.17633	0.147756		Qry1	0.17922	0.221066	0.17702	0.15322	0.16483	0.17022	0.16631	0.17087	0.198001	0.16697		Qry1	0.1531	0.16692	0.14414	0.14828	0.15518	0.13405	0.16233	0.15606	0.17713	0.15064
Qry2	0.1498	0.14314	0.14316	0.14117	0.1425	0.1403	0.16682	0.13508	0.13913	0.14073		Qry2	0.15871	0.16814	0.14648	0.14059	0.15431	0.15252	0.15816	0.15408	0.14207	0.15509		Qry2	0.14724	0.12699	0.13238	0.14944	0.12823	0.13184	0.12644	0.12995	0.13829	0.13239
Qry3	0.31969	0.55482	0.32985	0.5601	0.176046	0.183514	0.170313	0.183611	0.177389	0.179134		Qry3	0.33279	0.47461	0.29509	0.46308	0.19369	0.311007	0.193152	0.310868	0.72936	0.724534		Qry3	0.3457	0.192588	0.30357	0.191468	0.305401	0.54042	0.303268	0.48027	0.709923	0.725534
Qry4	0.15666	0.14406	0.15391	0.16326	0.15414	0.14956	0.1536	0.15056	0.15727	0.16307		Qry4	0.1601	0.14633	0.1484	0.14953	0.15705	0.17882	0.17479	0.16278	0.17102	0.16765		Qry4	0.13615	0.14284	0.14354	0.14357	0.14639	0.13869	0.15038	0.13692	0.15148	0.16318
Qry5	0.27209	0.1404	0.14609	0.13754	0.14603	0.14488	0.15023	0.15118	0.13923	0.15265		Qry5	0.27317	0.14304	0.13592	0.12714	0.14378	0.1492	0.14149	0.1386	0.14895	0.14824		Qry5	0.27525	0.12472	0.13399	0.13303	0.13235	0.12317	0.11613	0.1278	0.13526	0.14654
Qry6	0.18083	0.14983	0.17131	0.15244	0.15483	0.16781	0.15907	0.16029	0.17169	0.15589		Qry6	0.19188	0.16643	0.17048	0.16064	0.17762	0.1969	0.16474	0.21203	0.2418	0.23212		Qry6	0.19514	0.16532	0.15616	0.17278	0.1909	0.14501	0.16763	0.13787	0.23374	0.23285
Qry7	0.126064	0.119542	0.12103	0.146424	0.120427	0.119042	0.119374	0.133095	0.138715	0.114663		Qry7	0.676018	0.766608	0.798331	0.771893	1.78451	1.74833	1.46364	1.7366	5.99768	5.66166		Qry7	0.782365	1.76748	0.660054	1.5961	2.11528	0.767203	1.72121	0.15289	5.11326	4.99024
Qry8	0.16272	0.14715	0.15235	0.14765	0.1552	0.15402	0.15166	0.1494	0.14049	0.1525		Qry8	0.16636	0.1777	0.16638	0.16376	0.16752	0.16909	0.16545	0.16387	0.16212	0.16153		Qry8	0.17537	0.14829	0.1605	0.1565	0.1525	0.15158	0.14769	0.15749	0.15416	0.15101
Qry9	0.36387	0.13703	0.19737	0.13638	0.15856	0.14758	0.14807	0.15077	0.33833	0.35558		Qry9	0.30031	0.14525	0.22842	0.14164	0.15034	0.14704	0.14115	0.14102	0.40959	0.42346		Qry9	0.28482	0.12447	0.18987	0.13107	0.1343	0.13302	0.13638	0.12812	0.38592	0.3886
Qry10	0.21176	0.2036	0.19589	0.20115	0.21546	0.21546	0.21353	0.21602	0.21568	0.20386		Qry10	0.25958	0.19827	0.22144	0.21056	0.43826	0.44017	0.41074	0.43891	0.123369	0.122937		Qry10	0.19318	0.38874	0.17432	0.38888	0.42079	0.17604	0.41999	0.22522	0.121856	0.120793
Qry11	0.14774	0.1483	0.154	0.1462	0.13986	0.14221	0.14128	0.13861	0.15005	0.13672		Qry11	0.14016	0.15253	0.14355	0.14094	0.14627	0.13816	0.13872	0.14894	0.15173	0.15786		Qry11	0.13148	0.12613	0.13686	0.13607	0.13728	0.13935	0.13185	0.13715	0.14623	0.13138
Qry12	0.15851	0.1288	0.14447	0.14136	0.14419	0.15497	0.13703	0.14921	0.13992	0.16242		Qry12	0.15671	0.1505	0.13402	0.14523	0.14287	0.12823	0.14952	0.13585	0.13343	0.14442		Qry12	0.14568	0.12377	0.13638	0.12008	0.13141	0.13042	0.12576	0.14209	0.1307	0.13119
Qry13	0.15947	0.16247	0.15841	0.15172	0.14533	0.16088	0.15638	0.15552	0.16107	0.16086		Qry13	0.17227	0.1577	0.16176	0.17156	0.16844	0.15877	0.15173	0.15639	0.16928	0.15989		Qry13	0.14951	0.14136	0.1541	0.14603	0.15163	0.15327	0.14831	0.16033	0.14872	0.15328
Qry14	0.15126	0.15178	0.15152	0.13246	0.1656	0.14049	0.13988	0.14664	0.15968	0.14919		Qry14	0.13869	0.14861	0.15608	0.14597	0.14413	0.14809	0.1436	0.13401	0.13844	0.13797		Qry14	0.12953	0.1174	0.13837	0.12114	0.1453	0.12356	0.1226	0.12939	0.12485	0.12527
Qry15	0.16269	0.12594	0.15078	0.1384	0.14345	0.13589	0.14068	0.14166	0.14239	0.1617		Qry15	0.1616	0.13868	0.14513	0.12782	0.15351	0.13396	0.13558	0.14067	0.15144	0.13763		Qry15	0.13674	0.13276	0.11701	0.14578	0.13242	0.12285	0.12454	0.12291	0.14122	0.12314
Qry16	0.15071	0.13471	0.14018	0.14133	0.13934	0.13526	0.14594	0.12999	0.14343	0.13592		Qry16	0.15548	0.13268	0.13501	0.12977	0.13811	0.1434	0.13133	0.14958	0.1401	0.13837		Qry16	0.13928	0.11987	0.12163	0.13301	0.12611	0.11457	0.11729	0.12167	0.12865	0.12536
Qry17	0.13065	0.12992	0.13714	0.13127	0.14629	0.14873	0.1493	0.14169	0.15218	0.13657		Qry17	0.13648	0.13515	0.14023	0.13492	0.13204	0.14008	0.13175	0.13552	0.13211	0.13845		Qry17	0.12828	0.14388	0.11609	0.13193	0.12518	0.1446	0.12039	0.11717	0.13	0.13101
Qry18	195.153	251.125	215.154	272.154	1062.15	1180.15	1102.15	1224.2	9675.15	9868.15		Qry18	195.406	251.213	215.799	272.87	1062.26	1179.77	1101.4	1224.2	9674.43	9807.88		Qry18	196.352	1059.63	214.943	1101.96	1180.29	251.365	1222.73	272.993	9651.52	9816.12
Qry19	0.13663	0.13283	0.14274	0.13773	0.13264	0.14637	0.13603	0.1321	0.13865	0.13474		Qry19	0.13121	0.13721	0.13741	0.13484	0.1377	0.12702	0.13388	0.12345	0.12903	0.15365		Qry19	0.12989	0.12822	0.11746	0.12563	0.11633	0.13031	0.1189	0.12288	0.12953	0.14188
Qry20	0.13107	0.12549	0.13033	0.13742	0.14619	0.12754	0.13796	0.14113	0.13044	0.14241		Qry20	0.13186	0.13111	0.13513	0.13066	0.13903	0.13332	0.12977	0.12375	0.12835	0.15159		Qry20	0.12879	0.12576	0.1224	0.13187	0.12046	0.11852	0.11399	0.12472	0.12964	0.14412
Qry21	0.13631	0.13477	0.13086	0.14371	0.14335	0.13332	0.12749	0.13522	0.14529	0.15158		Qry21	0.12178	0.13041	0.1329	0.12307	0.13735	0.13676	0.13636	0.12502	0.12977	0.13734		Qry21	0.12755	0.12077	0.12329	0.127	0.12129	0.12144	0.13812	0.13351	0.12488	0.1167
Qry22	0.1982	0.14316	0.14107	0.13348	0.14376	0.13207	0.13723	0.14143	0.14146	0.15245		Qry22	0.24018	0.13777	0.13231	0.1336	0.13571	0.13399	0.1347	0.13874	0.1319	0.14248		Qry22	0.19276	0.11931	0.13958	0.13281	0.12258	0.13452	0.12872	0.12569	0.13127	0.1307
Qry23	0.1385	0.12973	0.12502	0.14234	0.15159	0.13013	0.13475	0.1346	0.13293	0.13809		Qry23	0.1548	0.14235	0.13575	0.12646	0.13537	0.14008	0.14679	0.13598	0.1433	0.14143		Qry23	0.13892	0.11864	0.1327	0.12519	0.1247	0.12572	0.11977	0.12551	0.13932	0.11786
Qry24	0.140445	0.142341	0.12608	0.140807	0.122697	0.119245	0.140947	0.142263	0.109748	0.111972		Qry24	0.650393	0.766754	0.760672	0.860962	1.75023	2.9774	1.41598	1.73889	5.20619	5.89697		Qry24	0.772333	1.43042	0.644047	1.51344	2.72818	0.750388	2.73849	0.898653	4.1361	4.16348
																								Qry25	0.16289	0.17318	0.15124	0.16542	0.14458	0.1418	0.1467	0.14793	0.16494	0.15542
																								Qry26	0.13867	0.13257	0.13824	0.12932	0.13281	0.1342	0.12921	0.12638	0.14158	0.11677
																								Qry27	0.68071	0.12467	0.12875	0.1284	0.12309	0.12283	0.13414	0.11801	0.12623	0.13022
Qry28	0.15368	0.1366	0.15873	0.14783	0.15042	0.14535	0.18215	0.14491	0.15022	0.15934		Qry28	0.17088	0.17319	0.17245	0.16184	0.1627	0.16498	0.16432	0.15574	0.16471	0.16877		Qry28	0.1413	0.12258	0.12983	0.12148	0.12342	0.12826	0.12743	0.12558	0.13464	0.13096
CountTriples	356903	406131	469484	533481	836622	842344	1076760	1120545	2503040	3170556		CountTriples	356903	406131	469484	533481	836622	842344	1076760	1120545	2503040	3170556		CountTriples	356903	406131	469484	533481	836622	842344	1076760	1120545	2503040	3170556
Avg	cco_A_thaliana	cco_S_pombe	cco_A_thaliana_tc	cco_S_pombe_tc	cco_H_sapiens	cco_S_cerevisiae	cco_H_sapiens_tc	cco_S_cerevisiae_tc	cco	cco_tc	total	STDERR	cco_A_thaliana	cco_S_pombe	cco_A_thaliana_tc	cco_S_pombe_tc	cco_H_sapiens	cco_S_cerevisiae	cco_H_sapiens_tc	cco_S_cerevisiae_tc	cco	cco_tc
Qry1	0.16689	0.181769	0.164657	0.152703	0.161577	0.15627	0.16345	0.160823	0.18382	0.155122	1.64708	Qry1	0.00757545	0.0198431	0.0103301	0.0024185	0.00319849	0.0112303	0.00144116	0.00502558	0.00709409	0.00598222
Qry2	0.151917	0.14609	0.140673	0.143733	0.14168	0.141553	0.150473	0.139703	0.13983	0.142737	1.43839	Qry2	0.00347613	0.0119702	0.00425598	0.00285824	0.0075398	0.0060026	0.012274	0.00733929	0.00114595	0.00662929
Qry3	0.332727	0.407339	0.309503	0.404883	0.225046	0.34498	0.222244	0.324916	0.538891	0.543067	3.6536	Qry3	0.00750851	0.109844	0.0104637	0.110322	0.0404992	0.104421	0.0410448	0.0859257	0.180838	0.181967
Qry4	0.15097	0.14441	0.148617	0.15212	0.152527	0.15569	0.15959	0.150087	0.159923	0.164633	1.53857	Qry4	0.00747624	0.00102256	0.00299552	0.00582967	0.00318125	0.0119831	0.00765663	0.00746889	0.00579462	0.00150867
Qry5	0.273503	0.136053	0.138667	0.13257	0.14072	0.139083	0.13595	0.139193	0.141147	0.149143	1.52603	Qry5	0.000927314	0.00571768	0.00375325	0.00301102	0.0042351	0.0080538	0.0102261	0.00675574	0.0040665	0.00182072
Qry6	0.189283	0.160527	0.165983	0.161953	0.17445	0.169907	0.163813	0.170063	0.215743	0.206953	1.77868	Qry6	0.00433017	0.00535792	0.00491751	0.00590826	0.0105325	0.015016	0.00251412	0.0219588	0.0221492	0.0255325
Qry7	0.528149	0.884545	0.526472	0.838138	1.34007	0.87819	1.10141	0.674196	3.74988	3.58885	14.1099	Qry7	0.203373	0.479361	0.206613	0.419794	0.617253	0.473596	0.496614	0.531234	1.82355	1.74788
Qry8	0.16815	0.157713	0.159743	0.15597	0.158407	0.15823	0.154933	0.15692	0.152257	0.155013	1.57734	Qry8	0.00375982	0.00999875	0.00406774	0.0046581	0.00462285	0.00547549	0.00538177	0.00418684	0.00631615	0.0032866
Qry9	0.316333	0.135583	0.20522	0.136363	0.147733	0.142547	0.141867	0.13997	0.377947	0.389213	2.13278	Qry9	0.0241853	0.00604212	0.0118003	0.00305131	0.0071235	0.00476588	0.00339358	0.00655954	0.0209537	0.0195977
Qry10	0.221507	0.263537	0.197217	0.266863	0.35817	0.277223	0.348087	0.293383	0.153635	0.149197	2.52882	Qry10	0.0197778	0.0626206	0.0136185	0.0610688	0.071533	0.0822642	0.0673313	0.0728118	0.0310256	0.0273387
Qry11	0.139793	0.14232	0.144803	0.14107	0.141137	0.139907	0.137283	0.141567	0.149337	0.141987	1.4192	Qry11	0.00469744	0.00818658	0.00498742	0.002925	0.00267254	0.00120181	0.00281539	0.00371068	0.00162728	0.00808498
Qry12	0.153633	0.134357	0.13829	0.135557	0.13949	0.137873	0.137437	0.142383	0.134683	0.14601	1.39971	Qry12	0.00401047	0.00820123	0.00316421	0.00781856	0.00405793	0.00857168	0.00686193	0.00385949	0.00273436	0.00905031
Qry13	0.160417	0.153843	0.15809	0.156437	0.155133	0.15764	0.15214	0.157413	0.15969	0.15801	1.56881	Qry13	0.00658727	0.00639175	0.00221703	0.00773801	0.00689742	0.00226831	0.00233861	0.0014798	0.00597513	0.00238152
Qry14	0.139827	0.139263	0.148657	0.13319	0.151677	0.13738	0.13536	0.13668	0.14099	0.137477	1.4005	Qry14	0.0062986	0.0109699	0.00530911	0.00717709	0.00696985	0.00724993	0.00646974	0.00515549	0.0101351	0.00690951
Qry15	0.153677	0.13246	0.13764	0.137333	0.143127	0.1309	0.1336	0.13508	0.145017	0.140823	1.38966	Qry15	0.00847418	0.00368078	0.0104432	0.00521196	0.0060903	0.00406338	0.00476323	0.00609171	0.00322938	0.0112452
Qry16	0.14849	0.129087	0.132273	0.134703	0.13452	0.131077	0.13152	0.133747	0.137393	0.133217	1.34603	Qry16	0.00480646	0.00464544	0.00552698	0.00344282	0.00421996	0.00858133	0.00827109	0.00827298	0.00447611	0.00399149
Qry17	0.131803	0.136317	0.131153	0.132707	0.134503	0.14447	0.133813	0.13146	0.138097	0.135343	1.34967	Qry17	0.00243637	0.00407191	0.0075843	0.00112295	0.00621715	0.00249789	0.00840912	0.00736366	0.00706796	0.0022336
Qry18	195.637	520.655	215.299	548.996	1101.57	870.431	1142.1	907.131	9667.03	9830.72	24999.6	Qry18	0.36476	269.486	0.257674	276.484	39.3607	309.533	40.3177	317.069	7.75917	18.8664
Qry19	0.132577	0.132753	0.132537	0.132733	0.12889	0.134567	0.129603	0.126143	0.132403	0.143423	1.32563	Qry19	0.00206218	0.00259547	0.00769376	0.00364833	0.00644764	0.0059776	0.00538754	0.00298288	0.00312667	0.00551312
Qry20	0.130573	0.127453	0.129287	0.133317	0.135227	0.12646	0.12724	0.129867	0.129477	0.14604	1.31494	Qry20	0.000920368	0.00182999	0.00371168	0.00208119	0.00766719	0.00430638	0.00703422	0.00563862	0.000608833	0.00281856
Qry21	0.128547	0.12865	0.129017	0.13126	0.133997	0.130507	0.13399	0.13125	0.133313	0.135207	1.31574	Qry21	0.00422395	0.00413615	0.00292326	0.00632754	0.0065852	0.00464082	0.00328947	0.00315387	0.00615246	0.0101253
Qry22	0.21038	0.133413	0.137653	0.133297	0.134017	0.133527	0.13355	0.135287	0.134877	0.141877	1.42788	Qry22	0.0149825	0.00722129	0.00270607	0.000245787	0.00617248	0.00074423	0.00252302	0.00486076	0.00329669	0.00628593
Qry23	0.144073	0.13024	0.131157	0.13133	0.13722	0.131977	0.13377	0.13203	0.138517	0.13246	1.34277	Qry23	0.0053647	0.00684924	0.00319216	0.00551719	0.00781739	0.00424696	0.00781538	0.00328425	0.00302039	0.0073634
Qry24	0.521057	0.77984	0.510266	0.838405	1.5337	1.28234	1.43181	0.926602	3.15068	3.39081	14.3655	Qry24	0.193534	0.371895	0.195021	0.396407	0.75989	0.86689	0.749888	0.461118	1.55153	1.71409
Qry25												Qry25
Qry26												Qry26
Qry27												Qry27
Qry28	0.155287	0.144123	0.15367	0.143717	0.145513	0.146197	0.157967	0.142077	0.149857	0.153023		Qry28	0.00857672	0.0150863	0.0125608	0.0118311	0.0116015	0.0106086	0.0161126	0.00882095	0.00868236	0.0113626
total	200.431	525.673	219.616	554.012	1107.77	875.913	1147.89	912.04	9677.67	9841.45	25062.5
no 3.18,14	4.32172	4.47096	3.85941	4.47856	5.8263	4.99994	5.43532	4.44717	9.95767	10.0461
RSE	cco_A_thaliana	cco_S_pombe	cco_A_thaliana_tc	cco_S_pombe_tc	cco_H_sapiens	cco_S_cerevisiae	cco_H_sapiens_tc	cco_S_cerevisiae_tc	cco	cco_tc
Qry1	0.0453919	0.109167	0.062737	0.0158379	0.0197955	0.071865	0.00881711	0.031249	0.0385925	0.0385646
Qry2	0.0228818	0.0819372	0.0302544	0.0198857	0.0532171	0.0424052	0.081569	0.0525348	0.0081953	0.0464442
Qry3	0.0225666	0.269662	0.0338081	0.272478	0.17996	0.302686	0.184683	0.264455	0.335574	0.335072
Qry4	0.0495214	0.00708096	0.020156	0.0383228	0.020857	0.0769679	0.0479769	0.0497638	0.0362338	0.0091638
Qry5	0.0033905	0.0420253	0.0270667	0.0227127	0.030096	0.0579063	0.0752198	0.048535	0.0288104	0.0122078
Qry6	0.0228766	0.0333772	0.0296265	0.0364812	0.0603752	0.0883779	0.0153475	0.129121	0.102665	0.123373
Qry7	0.385067	0.541929	0.392449	0.500864	0.460612	0.539287	0.450891	0.787952	0.486294	0.487029
Qry8	0.0223599	0.0633983	0.0254643	0.0298654	0.0291834	0.0346047	0.0347361	0.0266814	0.0414836	0.0212021
Qry9	0.0764551	0.0445639	0.0575008	0.0223763	0.0482187	0.0334338	0.0239209	0.0468639	0.055441	0.050352
Qry10	0.0892878	0.237616	0.0690537	0.228839	0.199718	0.296743	0.193433	0.24818	0.201943	0.183239
Qry11	0.0336027	0.0575223	0.0344427	0.0207344	0.0189358	0.00859008	0.0205079	0.0262115	0.0108967	0.0569419
Qry12	0.0261042	0.0610408	0.022881	0.0576774	0.0290912	0.0621707	0.049928	0.0271063	0.0203022	0.0619842
Qry13	0.0410635	0.0415471	0.0140239	0.0494642	0.0444612	0.0143892	0.0153714	0.00940074	0.0374171	0.015072
Qry14	0.0450458	0.0787709	0.0357139	0.0538861	0.0459521	0.0527728	0.0477966	0.0377194	0.071885	0.0502595
Qry15	0.0551429	0.0277879	0.0758729	0.0379512	0.0425519	0.0310418	0.035653	0.045097	0.022269	0.0798535
Qry16	0.0323689	0.035987	0.0417846	0.0255585	0.0313705	0.065468	0.0628884	0.0618556	0.0325788	0.0299624
Qry17	0.0184849	0.0298709	0.0578278	0.00846188	0.0462231	0.01729	0.0628422	0.0560144	0.0511813	0.0165032
Qry18	0.00186447	0.51759	0.00119682	0.503617	0.0357314	0.355609	0.0353015	0.349529	0.000802643	0.00191913
Qry19	0.0155546	0.0195511	0.05805	0.0274862	0.0500243	0.0444211	0.0415694	0.0236467	0.0236147	0.0384395
Qry20	0.00704867	0.0143581	0.0287089	0.0156109	0.0566988	0.0340533	0.0552831	0.0434186	0.00470226	0.0192999
Qry21	0.0328593	0.0321504	0.022658	0.0482061	0.0491445	0.0355601	0.0245501	0.0240295	0.0461504	0.0748878
Qry22	0.0712165	0.0541272	0.0196586	0.00184391	0.0460576	0.00557364	0.018892	0.0359294	0.0244422	0.0443056
Qry23	0.0372359	0.0525893	0.0243385	0.0420102	0.0569698	0.0321796	0.058424	0.024875	0.0218052	0.0555896
Qry24	0.371426	0.476887	0.382195	0.472811	0.495461	0.67602	0.523736	0.497644	0.492442	0.505511
											0.0974166
create store
0 hours	0 minutes	1 seconds	-48672000 nanosec
0 hours	1 minutes	-32 seconds	-443719000 nanosec
0 hours	0 minutes	35 seconds	-394382000 nanosec
0 hours	0 minutes	4 seconds	133172000 nanosec
0 hours	0 minutes	5 seconds	261743000 nanosec
0 hours	1 minutes	-47 seconds	-428051000 nanosec
0 hours	0 minutes	12 seconds	242146000 nanosec
0 hours	0 minutes	5 seconds	-389230000 nanosec
0 hours	0 minutes	6 seconds	780000 nanosec
0 hours	0 minutes	9 seconds	399401000 nanosec
0 hours	0 minutes	12 seconds	11067000 nanosec
create store
0 hours	0 minutes	0 seconds	22571000 nanosec
0 hours	1 minutes	-32 seconds	-228780000 nanosec
0 hours	0 minutes	35 seconds	-262880000 nanosec
0 hours	0 minutes	4 seconds	123286000 nanosec
0 hours	1 minutes	-54 seconds	-653377000 nanosec
0 hours	0 minutes	9 seconds	362220000 nanosec
0 hours	0 minutes	13 seconds	-242633000 nanosec
0 hours	0 minutes	8 seconds	770590000 nanosec
0 hours	0 minutes	6 seconds	3805000 nanosec
0 hours	0 minutes	13 seconds	571541000 nanosec
0 hours	1 minutes	-48 seconds	142609000 nanosec
create store
0 hours	0 minutes	1 seconds	-120686000 nanosec
0 hours	1 minutes	-33 seconds	160921000 nanosec
0 hours	0 minutes	35 seconds	138208000 nanosec
0 hours	0 minutes	4 seconds	60075000 nanosec
0 hours	0 minutes	7 seconds	-508042000 nanosec
0 hours	0 minutes	9 seconds	317589000 nanosec
0 hours	1 minutes	-48 seconds	201935000 nanosec
0 hours	0 minutes	5 seconds	-421339000 nanosec
0 hours	0 minutes	6 seconds	-59472000 nanosec
0 hours	0 minutes	11 seconds	252891000 nanosec
0 hours	0 minutes	12 seconds	-153271000 nanosec

## Sheet: Owlim
Run1	cco_A_thaliana	cco_S_pombe	cco_A_thaliana_tc	cco_S_pombe_tc	cco_H_sapiens	cco_S_cerevisiae	cco_H_sapiens_tc	cco_S_cerevisiae_tc	cco	cco_tc		Run2	cco_A_thaliana	cco_S_pombe	cco_A_thaliana_tc	cco_S_pombe_tc	cco_H_sapiens	cco_S_cerevisiae	cco_H_sapiens_tc	cco_S_cerevisiae_tc	cco	cco_tc		Run3	cco_A_thaliana	cco_S_pombe	cco_A_thaliana_tc	cco_S_pombe_tc	cco_H_sapiens	cco_S_cerevisiae	cco_H_sapiens_tc	cco_S_cerevisiae_tc	cco	cco_tc
Qry1	0.85746	0.835403	0.827792	0.679739	0.634436	0.832184	0.633327	0.813033	0.7971	0.81911		Qry1	0.857	0.835	0.827	0.679	0.634	0.83	0.633	0.813	0.797	0.819		Qry1	0.876238	0.841558	0.876227	0.876118	0.855839	0.846785	0.877358	0.838269	0.839369	0.889749
Qry2	0.006006	0.0060384	0.006003	0.001	0.002	0.00628301	0.001	0.0067343	0.0072	0.00612		Qry2	0.006	0.006	0.006	0.001	0.002	0.006	0.001	0.006	0.007	0.006		Qry2	0.005938	0.005872	0.006185	0.006063	0.005997	0.006133	0.005825	0.006006	0.006238	0.005891
Qry3	166.693	165.992	168.164	164.453	164.907	167.339	164.153	167.325	30.5813	167.586		Qry3	166.693	165.991	168.164	164.453	164.907	167.33	164.153	167.325	30.581	167.586		Qry3	31.0769	31.0257	31.0151	30.8214	31.4252	31.2057	31.062	31.3816	30.8926	30.8215
Qry4	0.0028	0.002934	0.0022001	0.0018342	0.001	0.00192937	0.001	0.0028309	0.0024	0.00111		Qry4	0.002	0.002	0.002	0.001	0.001	0.001	0.001	0.002	0.002	0.001		Qry4	0.00175	0.001764	0.001752	0.001711	0.001741	0.001742	0.001743	0.001725	0.001719	0.001705
Qry5	0.04534	0.045	0.0450023	0.0242343	0.023384	0.0459273	0.0240032	0.0459808	0.0445	0.045032		Qry5	0.045	0.045	0.045	0.024	0.023	0.045	0.024	0.045	0.044	0.045		Qry5	0.044726	0.045262	0.044766	0.044737	0.045087	0.044833	0.045052	0.04504	0.045111	0.045012
Qry6	0.20312	0.198834	0.201001	0.207564	0.207038	0.202972	0.204234	0.202797	0.1946	0.198025		Qry6	0.203	0.198	0.201	0.207	0.207	0.202	0.204	0.202	0.194	0.198		Qry6	0.195518	0.20917	0.205016	0.194625	0.207807	0.204028	0.197013	0.209504	0.203724	0.197226
Qry7	2.99734	2.927	2.97912	2.73933	2.73204	2.95673	2.72953	2.95601	3.0547	2.9101		Qry7	2.997	2.927	2.979	2.739	2.732	2.956	2.729	2.956	3.054	2.91		Qry7	2.91586	2.88648	2.87533	2.8382	2.89339	2.92494	2.90541	2.92292	2.98039	2.88493
Qry8	0.005001	0.005	0.00593473	0.005	0.005	0.0059723	0.005	0.0040002	0.0048	0.005		Qry8	0.005	0.005	0.005	0.005	0.005	0.005	0.005	0.004	0.004	0.005		Qry8	0.004847	0.004807	0.004861	0.004711	0.004888	0.004862	0.004828	0.004912	0.004813	0.0049
Qry9	0.185	0.12483	0.186643	0.0923438	0.0923498	0.18512	0.0918283	0.125001	0.0818	0.183		Qry9	0.185	0.124	0.186	0.092	0.092	0.185	0.091	0.125	0.081	0.183		Qry9	0.050871	0.050416	0.051054	0.050352	0.051027	0.05075	0.050279	0.049428	0.05007	0.055209
Qry10	0.0191001	0.698034	0.0189375	0.694348	0.695	0.0182888	0.693384	0.691038	0.0189	0.01917		Qry10	0.019	0.698	0.018	0.694	0.695	0.018	0.693	0.691	0.018	0.019		Qry10	0.687514	0.696296	0.688504	0.683015	0.685785	0.698188	0.67493	0.694184	0.671576	0.683982
Qry11	0.00176008	0.001	0.00148363	0.001	0.001	0.0019273	0.001	0.0023084	0.001	0.001		Qry11	0	0.001	0.001	0.001	0	0	0.001	0.002	0.001	0		Qry11	0.001194	0.001188	0.001195	0.00119	0.001182	0.001216	0.0012	0.00119	0.001183	0.001168
Qry12	0.0031099	0.003	0.0039379	0.002	0.002	0.00392702	0.002	0.0020384	0.0031	0.004		Qry12	0.003	0.003	0.003	0.002	0.002	0.003	0.002	0.002	0.003	0.004		Qry12	0.003159	0.003355	0.003169	0.003136	0.003376	0.00328	0.003162	0.00336	0.003352	0.003238
Qry13	0.00410094	0.003	0.0037492	0.003	0.003	0.00397237	0.002	0.0040384	0.0042	0.004		Qry13	0.004	0.003	0.003	0.003	0.003	0.003	0.002	0.004	0.004	0.004		Qry13	0.0034	0.003413	0.00336	0.003389	0.003379	0.003416	0.00336	0.0034	0.00337	0.003421
Qry14	27.316	0.005	27.2133	0.001	0.001	27.8719	0.001	0.00538409	27.6883	27.716		Qry14	27.316	0.005	27.213	0.001	0	27.871	0.001	0.005	27.688	27.716		Qry14	0.004808	0.004764	0.004795	0.004824	0.004773	0.004834	0.004784	0.004807	0.00481	0.00492
Qry15	0.00200883	0.002	0.0025469	0.001	0.001	0.00137491	0.001	0.00200001	0.0024	0.002		Qry15	0.002	0.002	0.002	0.001	0.001	0.001	0.001	0.002	0.002	0.002		Qry15	0.002182	0.002196	0.002202	0.002115	0.002198	0.002155	0.00221	0.002153	0.002179	0.002138
Qry16	0.00108306	0.001	0.0012349	0.001	0.001	0.00108233	0.001	0.001	0.0015	0.001		Qry16	0	0.001	0.001	0.001	0.001	0.001	0.001	0.001	0.001	0		Qry16	0.00077	0.000769	0.00079	0.000803	0.000754	0.00072	0.000762	0.00076	0.000742	0.000628
Qry18	968.487	967.283	973.346	967.279	968.724	982.612	963.818	966.327	606.056	956.693		Qry18	968.48	967.283	973.346	967.279	968.72	982.612	963.818	966.327	606.05	956.69		Qry18	647.637	635.881	629.169	633.267	631.545	638.392	637.862	629.124	624.497	628.598
Qry22	0.0179735	0.0180002	0.017123	0.016	0.0163942	0.0179703	0.0160003	0.0178048	0.0177	0.01734		Qry22	0.017	0.018	0.017	0.016	0.016	0.017	0.016	0.017	0.017	0.017		Qry22	0.021084	0.017135	0.021142	0.017041	0.016942	0.017662	0.0174	0.017278	0.016882	0.01691
Qry23	0.00197962	0.001	0.0010834	0.001	0.001	0.001	0.001	0.00100001	0.001	0.00145		Qry23	0.001	0	0.001	0.001	0.001	0.001	0	0.001	0.001	0.001		Qry23	0.000639	0.000631	0.000629	0.000657	0.000633	0.000702	0.00064	0.000731	0.000634	0.000637
Qry24	2.81374	2.61402	2.75193	2.644	2.65193	2.74901	2.65445	2.72603	2.822	2.72512		Qry24	2.813	2.614	2.751	2.644	2.651	2.749	2.654	2.726	2.822	2.725		Qry24	2.77789	2.69635	2.73203	2.74305	2.79919	2.73025	2.72433	2.70613	2.75648	2.75943
																								Qry25	0.003716	0.003046	0.003656	0.003069	0.003048	0.003258	0.003063	0.003345	0.00302	0.003022
																								Qry26	0.005155	0.00398	0.005208	0.004028	0.004006	0.004164	0.004048	0.023578	0.003945	0.004005
																								Qry27	0.028824	0.023311	0.028828	0.023275	0.0233	0.023538	0.023234	0.023528	0.024253	0.023105
CountTriples	356903	406131	469484	533481	836622	842344	1076760	1120545	2503040	3170556		CountTriples	356903	406131	469484	533481	836622	842344	1076760	1120545	2503040	3170556		CountTriples	356903	406131	469484	533481	836622	842344	1076760	1120545	2503040	3170556
Avg	cco_At	cco_Sp	cco_At_tc	cco_Sp_tc	cco_Hs	cco_Sc	cco_Hs_tc	cco_Sc_tc	cco	cco_tc	total	STDERR	cco_A_thaliana	cco_S_pombe	cco_A_thaliana_tc	cco_S_pombe_tc	cco_H_sapiens	cco_S_cerevisiae	cco_H_sapiens_tc	cco_S_cerevisiae_tc	cco	cco_tc
Qry1	0.863566	0.83732	0.843673	0.744952	0.708092	0.836323	0.714562	0.821434	0.811156	0.84262	8.0237	Qry1	0.00633739	0.00212205	0.0162786	0.0655831	0.0738738	0.00526887	0.0813982	0.00841754	0.0141064	0.0235647
Qry2	0.00598133	0.00597013	0.00606267	0.00268767	0.00333233	0.00613867	0.00260833	0.00624677	0.00681267	0.00600367	0.0518442	Qry2	2.17358e-05	5.03039e-05	6.11728e-05	0.00168767	0.00133233	8.17477e-05	0.00160833	0.000243773	0.000293076	6.6132e-05
Qry3	121.488	121.003	122.448	119.909	120.413	121.958	119.789	122.011	30.685	121.998	1121.7	Qry3	45.2054	44.9886	45.7164	44.5439	44.494	45.3763	44.3637	45.3145	0.103826	45.5882
Qry4	0.00218333	0.00223267	0.00198403	0.00151507	0.001247	0.00155712	0.00124767	0.0021853	0.00203967	0.00127167	0.0174635	Qry4	0.000316667	0.000357223	0.000129601	0.000259977	0.000247	0.000283765	0.000247667	0.000332418	0.000197586	0.000218981
Qry5	0.045022	0.0450873	0.0449228	0.0309904	0.0304903	0.0452534	0.0310184	0.0453403	0.044537	0.0450147	0.407677	Qry5	0.000177588	8.73333e-05	7.83861e-05	0.00687362	0.00729917	0.000340367	0.0070168	0.000320475	0.000321251	9.33333e-06
Qry6	0.200546	0.202001	0.202339	0.203063	0.207282	0.203	0.201749	0.204767	0.197441	0.19775	2.01994	Qry6	0.00251424	0.00359241	0.00133847	0.00422214	0.000262834	0.000585598	0.00236896	0.00237959	0.0031461	0.000262266
Qry7	2.97007	2.9135	2.94448	2.77218	2.78581	2.94589	2.78798	2.94497	3.0297	2.90168	28.9963	Qry7	0.0271032	0.0135051	0.0345757	0.0330125	0.0537916	0.010478	0.0587155	0.011029	0.0246545	0.00837238
Qry8	0.00494933	0.00493567	0.00526524	0.00490367	0.00496267	0.0052781	0.00494267	0.00430407	0.00453767	0.00496667	0.0490457	Qry8	5.11675e-05	6.43333e-05	0.00033714	9.63333e-05	3.73333e-05	0.000349379	5.73333e-05	0.000303967	0.00026886	3.33333e-05
Qry9	0.14029	0.0997487	0.141232	0.0782319	0.0784589	0.14029	0.0777024	0.0998096	0.0709567	0.140403	1.06712	Qry9	0.0447097	0.0246675	0.0450896	0.0139403	0.0137163	0.0447701	0.0137138	0.0251908	0.0104459	0.042597
Qry10	0.241871	0.697443	0.241814	0.690454	0.691928	0.244826	0.687105	0.692074	0.236159	0.240717	4.66439	Qry10	0.222821	0.000573751	0.223345	0.00372108	0.00307167	0.226681	0.00608834	0.00105499	0.217709	0.221632
Qry11	0.000984693	0.00106267	0.00122621	0.00106333	0.000727333	0.00104777	0.00106667	0.0018328	0.001061	0.000722667	0.0107951	Qry11	0.000518757	6.26667e-05	0.000140481	6.33333e-05	0.000367442	0.000562686	6.66667e-05	0.000333503	6.1e-05	0.000364573
Qry12	0.00308963	0.00311833	0.00336897	0.00237867	0.00245867	0.00340234	0.00238733	0.00246613	0.00315067	0.003746	0.0295667	Qry12	4.70046e-05	0.000118333	0.00028862	0.000378667	0.000458667	0.00027451	0.000387333	0.00044707	0.000104724	0.000254
Qry13	0.00383365	0.00313767	0.00336973	0.00312967	0.00312633	0.00346279	0.00245333	0.0038128	0.00385667	0.003807	0.0339896	Qry13	0.000218773	0.000137667	0.00021633	0.000129667	0.000126333	0.000281673	0.000453333	0.000206698	0.000250089	0.000193
Qry14	18.2123	0.00492133	18.1437	0.00227467	0.00192433	18.5826	0.00226133	0.0050637	18.4604	18.479	91.8944	Qry14	9.10373	7.86667e-05	9.06946	0.00127467	0.00145329	9.28888	0.00126133	0.000169607	9.22778	9.23703
Qry15	0.00206361	0.00206533	0.00224963	0.00137167	0.00139933	0.00150997	0.00140333	0.002051	0.002193	0.002046	0.0183529	Qry15	5.92499e-05	6.53333e-05	0.000159663	0.000371667	0.000399333	0.00034019	0.000403333	5.09983e-05	0.000115682	4.6e-05
Qry16	0.000617685	0.000923	0.0010083	0.000934333	0.000918	0.00093411	0.000920667	0.00092	0.00108067	0.000542667	0.00879943	Qry16	0.000321793	7.7e-05	0.000128499	6.56667e-05	8.2e-05	0.000109661	7.93333e-05	8.00002e-05	0.000222502	0.000291811
Qry18	861.535	856.816	858.62	855.942	856.329	867.872	855.166	853.926	612.201	847.327	8325.73	Qry18	106.949	110.468	114.726	111.337	112.392	114.74	108.652	112.401	6.14787	109.364
Qry22	0.0186858	0.0177117	0.0184217	0.016347	0.0164454	0.0175441	0.0164668	0.0173609	0.017194	0.0170833	0.173261	Qry22	0.00123158	0.000288372	0.00136063	0.000347	0.000273134	0.000286243	0.000466617	0.000235997	0.000255283	0.000130937
Qry23	0.00120621	0.000543667	0.000904133	0.000885667	0.000877667	0.000900667	0.000546667	0.000910337	0.000878	0.001029	0.00868201	Qry23	0.000400503	0.000291959	0.000139658	0.000114333	0.000122333	9.93333e-05	0.000292423	8.96687e-05	0.000122	0.00023514
Qry24	2.80154	2.64146	2.74499	2.67702	2.70071	2.74275	2.67759	2.71938	2.80016	2.73652	27.2421	Qry24	0.0118285	0.0274448	0.00648338	0.0330148	0.0492417	0.00625104	0.0233666	0.00662972	0.0218387	0.0114567
Qry25												Qry25
Qry26												Qry26
Qry27												Qry27
total	1008.54	985.302	1006.42	983.085	983.983	1015.61	982.17	983.512	668.579	994.95	9612.15
no 3.18,14	7.3065	7.47825	7.20731	7.2321	7.23826	7.20011	7.21175	7.56987	7.23291	7.14592
RSE	cco_A_thaliana	cco_S_pombe	cco_A_thaliana_tc	cco_S_pombe_tc	cco_H_sapiens	cco_S_cerevisiae	cco_H_sapiens_tc	cco_S_cerevisiae_tc	cco	cco_tc
Qry1	0.00733863	0.00253434	0.0192949	0.0880366	0.104328	0.00630004	0.113913	0.0102474	0.0173904	0.027966
Qry2	0.00363394	0.00842593	0.0100901	0.62793	0.39982	0.0133168	0.616613	0.0390238	0.0430193	0.0110153
Qry3	0.372099	0.371798	0.373354	0.37148	0.369511	0.372064	0.370347	0.371398	0.00338362	0.37368
Qry4	0.145038	0.159998	0.0653222	0.171595	0.198075	0.182236	0.198504	0.152116	0.0968716	0.1722
Qry5	0.00394446	0.00193698	0.00174491	0.221798	0.239393	0.00752136	0.226214	0.00706822	0.00721313	0.00020734
Qry6	0.012537	0.0177841	0.00661497	0.0207923	0.001268	0.00288472	0.0117421	0.011621	0.0159344	0.00132625
Qry7	0.00912544	0.00463535	0.0117425	0.0119085	0.0193091	0.00355682	0.0210602	0.00374502	0.00813761	0.00288536
Qry8	0.0103383	0.0130344	0.0640312	0.0196452	0.00752284	0.066194	0.0115997	0.0706231	0.0592506	0.00671141
Qry9	0.318694	0.247297	0.319258	0.178192	0.174822	0.319125	0.176491	0.252389	0.147215	0.303391
Qry10	0.921239	0.000822648	0.923625	0.00538931	0.00443928	0.925889	0.00886087	0.00152438	0.921875	0.920716
Qry11	0.526821	0.0589711	0.114565	0.0595611	0.505191	0.537034	0.0625	0.181964	0.0574929	0.504484
Qry12	0.0152137	0.0379476	0.0856701	0.159193	0.186551	0.0806826	0.162245	0.181284	0.0332387	0.0678057
Qry13	0.0570664	0.0438755	0.064198	0.0414315	0.0404094	0.0813427	0.184783	0.0542116	0.0648459	0.0506961
Qry14	0.499868	0.0159848	0.499868	0.560375	0.755219	0.49987	0.557783	0.0334947	0.49987	0.499867
Qry15	0.0287118	0.0316333	0.0709728	0.27096	0.285374	0.225296	0.287411	0.0248651	0.0527506	0.0224829
Qry16	0.520966	0.0834236	0.127441	0.0702818	0.0893246	0.117396	0.0861694	0.0869567	0.205893	0.537736
Qry18	0.124138	0.128928	0.133617	0.130076	0.131249	0.132208	0.127054	0.131628	0.0100422	0.12907
Qry22	0.0659096	0.0162814	0.0738602	0.0212271	0.0166086	0.0163156	0.0283369	0.0135936	0.0148472	0.00766459
Qry23	0.332035	0.537019	0.154466	0.129093	0.139385	0.110289	0.53492	0.0985005	0.138952	0.228513
Qry24	0.00422213	0.01039	0.0023619	0.0123327	0.0182329	0.00227911	0.00872672	0.00243795	0.00779907	0.00418661
											0.156277
upload	run1
total	230	sec.

## Sheet: SDB
Run1	cco_A_thaliana	cco_S_pombe	cco_A_thaliana_tc	cco_S_pombe_tc	cco_H_sapiens	cco_S_cerevisiae	cco_H_sapiens_tc	cco_S_cerevisiae_tc	cco	cco_tc			cco_A_thaliana	cco_S_pombe	cco_A_thaliana_tc	cco_S_pombe_tc	cco_H_sapiens	cco_S_cerevisiae	cco_H_sapiens_tc	cco_S_cerevisiae_tc	cco	cco_tc		Run3	cco_A_thaliana	cco_S_pombe	cco_A_thaliana_tc	cco_S_pombe_tc	cco_H_sapiens	cco_S_cerevisiae	cco_H_sapiens_tc	cco_S_cerevisiae_tc	cco	cco_tc
Qry1	1.33371	1.3374	1.33475	1.33506	1.33791	1.33407	1.33793	1.33452	1.39337	1.33382		Qry1	15.455280000	1.334093000	1.334330000	1.335504000	1.333848000	1.332514000	1.332790000	1.334050000	1.333665000	1.331645000		Qry1	1.33229	1.33483	1.33366	1.33175	1.3302	1.33135	1.33165	1.32929	1.33513	1.3313
Qry2	1.33985	1.33334	1.33295	1.33535	1.33668	1.33516	1.33517	1.3359	1.33391	1.33454		Qry2	1.334152000	1.333561000	1.332104000	1.333952000	1.331902000	1.335496000	1.335839000	1.332183000	1.334175000	1.332559000		Qry2	1.33255	1.3308	1.33349	1.33176	1.33343	1.33127	1.33262	1.3296	1.33158	1.33481
Qry3	1.60073	1.81732	1.59632	1.81704	2.81364	1.38598	2.81065	1.39123	6.28554	6.34163		Qry3	1.594412000	1.804672000	1.596609000	1.817371000	2.806826000	3.445628000	2.806585000	3.439954000	6.327269000	6.342871000		Qry3	1.59328	1.81535	1.59545	1.81538	2.75104	3.38748	2.76203	3.38474	6.21451	6.26575
Qry4	1.34075	1.33453	1.33407	1.33544	1.33433	1.33358	1.3363	1.33734	1.33412	1.33304		Qry4	1.333298000	1.332739000	1.333500000	1.337379000	1.336573000	1.333584000	1.332036000	1.334873000	1.333001000	1.333080000		Qry4	1.33397	1.33757	1.33543	1.33703	1.3341	1.33173	1.33137	1.33542	1.33832	1.33398
Qry5	1.44137	1.33707	1.33543	1.33453	1.33631	1.33423	1.3368	1.33572	1.3365	1.33399		Qry5	1.437675000	1.335096000	1.332957000	1.336848000	1.331371000	1.331406000	1.334207000	1.333495000	1.331918000	1.335272000		Qry5	1.43677	1.33124	1.33137	1.33575	1.33249	1.33091	1.33737	1.33503	1.33221	1.33191
Qry6	1.33763	1.3339	1.33661	1.33769	1.33817	1.33769	1.33668	1.33597	1.33256	1.33573		Qry6	4.871312000	1.334124000	1.333285000	1.333363000	1.333086000	1.332385000	1.332493000	1.332327000	1.341384000	1.334941000		Qry6	1.33288	1.33206	1.33375	1.33323	1.33704	1.33078	1.33228	1.3326	1.33214	1.33193
Qry7	2.18887	2.71144	2.17483	2.72456	2.24325	1.3354	2.24543	1.33575	3.89855	3.89322		Qry7	2.68973000	2.81470000	2.69243000	2.133167000	2.443561000	2.545169000	2.492560000	2.596365000	3.808635000	4.16810000		Qry7	2.16315	2.67295	2.1626	2.72468	2.24054	2.33547	2.228	2.33079	3.78971	3.77444
Qry8	1.33457	1.33549	1.33494	1.33601	1.33499	1.33423	1.33706	1.33817	1.335	1.33863		Qry8	1.331693000	1.330000000	1.332529000	1.333629000	1.331903000	1.334145000	1.332548000	1.335293000	1.333349000	1.331813000		Qry8	1.32971	1.33398	1.33287	1.3343	1.33016	1.3329	1.33032	1.33148	1.33449	1.33165
Qry9	1.65199	1.33877	1.33597	1.33521	1.34073	1.33631	1.38662	1.34213	1.33849	1.33359		Qry9	1.646515000	1.332314000	1.334783000	1.332783000	1.333930000	1.334047000	1.334160000	1.332951000	1.333355000	1.332439000		Qry9	1.6473	1.38308	1.33192	1.33698	1.3332	1.33034	1.33321	1.33108	1.33264	1.38577
Qry10	1.49486	1.38557	1.38721	1.38701	1.38856	1.3867	1.3366	1.33454	1.38796	1.38671		Qry10	1.489995000	1.333686000	1.384849000	1.336240000	1.332755000	1.332918000	1.333443000	1.332689000	1.333608000	1.335061000		Qry10	1.48769	1.38487	1.38215	1.3865	1.38718	1.33397	1.33304	1.38521	1.38548	1.38374
Qry11	1.33695	1.33422	1.33503	1.33634	1.33884	1.3338	1.33751	1.33394	1.33247	1.33424		Qry11	1.331268000	1.333946000	1.332166000	1.336853000	1.333488000	1.332938000	1.334297000	1.334142000	1.330758000	1.333117000		Qry11	1.33403	1.33277	1.33272	1.3335	1.33136	1.33289	1.33115	1.33148	1.33544	1.33521
Qry12	1.33805	1.38582	1.33674	1.334	1.33888	1.33397	1.33514	1.33465	1.33539	1.33495		Qry12	1.332066000	1.335620000	1.333298000	1.335976000	1.332446000	1.332471000	1.332263000	1.329951000	1.335556000	1.331713000		Qry12	1.33221	1.38392	1.33593	1.3331	1.33083	1.33278	1.33375	1.33262	1.33326	1.33241
Qry13	3.92003	3.97724	3.81243	3.97678	5.19582	1.38745	5.91998	1.3879	9.25272	8.90619		Qry13	3.548280000	3.601996000	3.545722000	3.711505000	5.41360000	5.25717000	5.235789000	5.233300000	9.836710000	10.501806000		Qry13	3.85692	3.12837	3.80187	3.96332	5.31981	5.26942	5.72879	5.71371	8.87818	8.35135
Qry14	1.33546	1.33739	1.33533	1.33677	1.33603	1.33655	1.33685	1.33491	1.33715	1.33465		Qry14	1.332122000	1.335443000	1.332237000	1.334205000	1.333142000	1.332593000	1.332680000	1.332704000	1.331834000	1.331259000		Qry14	1.33114	1.33294	1.33584	1.33221	1.3299	1.33309	1.33063	1.33535	1.33087	1.33278
Qry15	1.33792	1.33586	1.34559	1.33578	1.33737	1.33689	1.33527	1.33348	1.33677	1.33493		Qry15	1.331374000	1.332339000	1.334641000	1.334890000	1.333562000	1.333615000	1.332717000	1.329797000	1.333463000	1.332484000		Qry15	1.33109	1.3338	1.33166	1.33366	1.33181	1.33546	1.33162	1.33091	1.33359	1.3327
Qry16	1.33678	1.33743	1.33448	1.3375	1.33725	1.33441	1.33757	1.33597	1.3356	1.33533		Qry16	1.332914000	1.330954000	1.334223000	1.334498000	1.337985000	1.334591000	1.332991000	1.333144000	1.336269000	1.333275000		Qry16	1.33142	1.33601	1.33471	1.33258	1.33244	1.33329	1.33229	1.33285	1.33198	1.33417
Qry17	1.38993	1.33435	1.33442	1.33508	1.33534	1.33602	1.33598	1.33818	1.33512	1.33617		Qry17	1.385729000	1.332889000	1.333292000	1.333672000	1.332515000	1.333826000	1.335875000	1.332774000	1.333033000	1.331646000		Qry17	1.38299	1.3315	1.33323	1.33287	1.33183	1.33223	1.33391	1.33207	1.33062	1.3316
Qry18	4.67011	4.8792	4.82279	5.14831	6.70144	1.38896	6.96263	1.38685	13.8249	14.4974		Qry18	4.857819000	5.21393000	5.15611000	5.450530000	7.629524000	7.160600000	8.354017000	8.836134000	17.803603000	19.641065000		Qry18	4.59206	4.70081	4.64688	4.17575	6.57657	6.44794	6.94133	7.30671	13.5006	14.764
Qry19	1.38827	1.33443	1.33513	1.33528	1.33666	1.3341	1.3375	1.34009	1.33452	1.33395		Qry19	1.387619000	1.333236000	1.333139000	1.335063000	1.331094000	1.332549000	1.333611000	1.331987000	1.330975000	1.333717000		Qry19	1.38423	1.33179	1.33317	1.33178	1.33321	1.33255	1.33593	1.33077	1.33093	1.33362
Qry20	1.38805	1.33543	1.33644	1.33757	1.33303	1.33637	1.33187	1.33533	1.33484	1.33414		Qry20	1.384146000	1.332751000	1.334641000	1.333017000	1.333708000	1.332775000	1.334531000	1.331612000	1.331023000	1.335266000		Qry20	1.38379	1.33229	1.33345	1.3338	1.33402	1.33294	1.33088	1.32994	1.3333	1.33069
Qry21	1.33759	1.33286	1.33947	1.33478	1.33581	1.33413	1.33447	1.33457	1.33403	1.33422		Qry21	1.332802000	1.335244000	1.335001000	1.333514000	1.332391000	1.333543000	1.332409000	1.335242000	1.333318000	1.333436000		Qry21	1.33124	1.33217	1.33271	1.33508	1.3296	1.33088	1.33201	1.3309	1.33077	1.33226
Qry22	1.7005	1.33451	1.33767	1.33776	1.33551	1.33622	1.3344	1.34012	1.33716	1.33515		Qry22	1.699709000	1.333404000	1.332473000	1.334716000	1.334000000	1.332694000	1.336754000	1.333181000	1.332521000	1.330790000		Qry22	1.69899	1.33156	1.33573	1.33354	1.33153	1.33506	1.33449	1.33221	1.33372	1.33175
Qry23	1.33598	1.33989	1.33515	1.33539	1.34089	1.33573	1.33537	1.33334	1.33717	1.33323		Qry23	1.333443000	1.332873000	1.332403000	1.334335000	1.333504000	1.335944000	1.335094000	1.331932000	1.331998000	1.332515000		Qry23	1.3317	1.33118	1.33513	1.33251	1.33248	1.33316	1.33656	1.33308	1.3354	1.33042
Qry24	1.9705	2.17294	1.9655	2.16991	2.2468	1.3354	2.24487	1.33607	3.14195	3.90021		Qry24	1.960995000	2.15527000	2.14527000	2.70664000	2.440950000	2.490654000	2.503563000	2.543655000	3.811376000	4.70915000		Qry24	1.60052	2.17362	1.64637	2.19776	2.24223	2.28112	2.24112	2.28139	3.76872	3.77376
												Qry25	1.332231000	1.332448000	1.331516000	1.333623000	1.330794000	1.332833000	1.332259000	1.349901000	1.340036000	1.332634000		Qry25	1.33054	1.33469	1.33498	1.33484	1.3327	1.33076	1.33438	1.3319	1.33064	1.33319
												Qry26	1.332586000	1.332977000	1.337214000	1.335106000	1.332628000	1.331944000	1.331852000	1.332805000	1.333714000	1.336986000		Qry26	1.33114	1.3303	1.3325	1.33211	1.3314	1.33128	1.32954	1.3334	1.33289	1.33147
												Qry27	3.466972000	1.330224000	1.334094000	1.333092000	1.333109000	1.332463000	1.336155000	1.332353000	1.335068000	1.337438000		Qry27	3.4643	1.33088	1.33462	1.33242	1.33392	1.33278	1.33329	1.33052	1.33508	1.33174
Qry28	7.13267	7.94222	8.78625	9.81623	13.6829	1.33457	17.1212	1.33754	37.4984	47.8781		Qry28	7.139358000	7.841867000	8.346600000	9.713084000	13.685922000	14.139034000	16.808740000	17.545030000	38.649683000	47.883446000		Qry28	7.76495	7.86106	8.75082	9.59203	13.3499	13.4016	16.2489	17.5094	37.3495	47.8518
CountTriples	356903	406131	469484	533481	836622	842344	1076760	1120545	2503040	3170556		CountTriples	356903	406131	469484	533481	836622	842344	1076760	1120545	2503040	3170556		CountTriples	356903	406131	469484	533481	836622	842344	1076760	1120545	2503040	3170556
Avg	cco_A_thaliana	cco_S_pombe	cco_A_thaliana_tc	cco_S_pombe_tc	cco_H_sapiens	cco_S_cerevisiae	cco_H_sapiens_tc	cco_S_cerevisiae_tc	cco	cco_tc	total	STDERR	cco_A_thaliana	cco_S_pombe	cco_A_thaliana_tc	cco_S_pombe_tc	cco_H_sapiens	cco_S_cerevisiae	cco_H_sapiens_tc	cco_S_cerevisiae_tc	cco	cco_tc
Qry1	6.04043	1.33544	1.33425	1.3341	1.33399	1.33264	1.33412	1.33262	1.35406	1.33225	18.0639	Qry1	0.000709	0.0012825	0.000548	0.001657	0.0038535	0.0013575	0.0031355	0.0026125	0.029117	0.0012625
Qry2	1.33552	1.33257	1.33285	1.33369	1.334	1.33398	1.33454	1.33256	1.33322	1.33397	13.3369	Qry2	0.003654	0.0012695	0.000267	0.001796	0.001627	0.0019485	0.0012755	0.0031505	0.001163	0.000134
Qry3	1.59614	1.81245	1.59613	1.8166	2.7905	2.7397	2.79309	2.73864	6.27577	6.31675	30.4758	Qry3	0.003723	0.000986	0.000435	0.0008315	0.0312985	1.00075	0.024311	0.996755	0.0355135	0.037943
Qry4	1.33601	1.33495	1.33434	1.33662	1.335	1.33296	1.33324	1.33588	1.33515	1.33337	13.3475	Qry4	0.003391	0.00152	0.000678	0.0007945	0.0001165	0.0009215	0.002466	0.0009605	0.0021005	0.000469
Qry5	1.43861	1.33447	1.33325	1.33571	1.33339	1.33218	1.33613	1.33475	1.33354	1.33372	13.4457	Qry5	0.0023	0.0029185	0.0020335	0.000609	0.001908	0.001658	0.000288	0.000348	0.0021445	0.00104
Qry6	2.51394	1.33336	1.33455	1.33476	1.3361	1.33362	1.33382	1.33363	1.33536	1.3342	14.5233	Qry6	0.002375	0.000922	0.001428	0.002228	0.000564	0.0034555	0.002199	0.001688	0.000213	0.0019025
Qry7	2.34725	2.73303	2.34329	2.52747	2.30911	2.07202	2.322	2.08764	3.8323	3.94525	26.5194	Qry7	0.01286	0.019245	0.006115	6e-05	0.0013545	0.500036	0.0087145	0.497517	0.05442	0.05939
Qry8	1.33199	1.33316	1.33344	1.33465	1.33235	1.33376	1.33331	1.33498	1.33428	1.33403	13.3359	Qry8	0.0024265	0.000753	0.001035	0.000854	0.002418	0.000667	0.0033725	0.003341	0.0002515	0.0034895
Qry9	1.6486	1.35139	1.33422	1.33499	1.33595	1.33357	1.35133	1.33539	1.33483	1.3506	13.7109	Qry9	0.002349	0.022152	0.0020245	0.0008845	0.0037665	0.002984	0.026706	0.0055245	0.002926	0.02609
Qry10	1.49085	1.36804	1.38474	1.36992	1.3695	1.3512	1.33436	1.35081	1.36902	1.3685	13.7569	Qry10	0.0035835	0.0003525	0.002529	0.000258	0.000692	0.0263625	0.00178	0.025337	0.0012405	0.0014855
Qry11	1.33408	1.33365	1.33331	1.33556	1.33456	1.33321	1.33432	1.33319	1.33289	1.33419	13.339	Qry11	0.00146	0.000729	0.001152	0.0014205	0.003738	0.0004535	0.0031805	0.001228	0.001485	0.0004875
Qry12	1.33411	1.36845	1.33532	1.33436	1.33405	1.33307	1.33372	1.33241	1.33474	1.33302	13.3733	Qry12	0.0029225	0.0009485	0.0004055	0.000449	0.0040255	0.0005955	0.0006965	0.0010145	0.0010605	0.001268
Qry13	3.77508	3.5692	3.72001	3.88387	5.30974	3.97135	5.62819	4.11164	9.32254	9.25311	52.5447	Qry13	0.031558	0.424434	0.005282	0.0067315	0.061996	1.94099	0.095595	2.1629	0.187271	0.277419
Qry14	1.33291	1.33526	1.33447	1.33439	1.33303	1.33408	1.33339	1.33432	1.33328	1.3329	13.338	Qry14	0.002161	0.0022265	0.0002565	0.0022845	0.003067	0.001725	0.003111	0.0002225	0.00314	0.000932
Qry15	1.33346	1.334	1.3373	1.33478	1.33425	1.33532	1.3332	1.3314	1.33461	1.33337	13.3417	Qry15	0.0034135	0.0010295	0.0069615	0.001062	0.002777	0.0007175	0.001825	0.001285	0.0015895	0.0011155
Qry16	1.3337	1.3348	1.33447	1.33486	1.33589	1.3341	1.33428	1.33399	1.33461	1.33426	13.345	Qry16	0.002685	0.0007085	0.0001125	0.0024625	0.002406	0.000562	0.002642	0.001557	0.0018095	0.0005805
Qry17	1.38622	1.33292	1.33365	1.33387	1.33323	1.33402	1.33525	1.33434	1.33292	1.33314	13.3896	Qry17	0.0034675	0.0014255	0.000598	0.001103	0.0017585	0.0018985	0.001037	0.0030525	0.0022475	0.002287
Qry18	4.70666	4.93131	4.87526	4.92486	6.96918	4.99917	7.41932	5.84323	15.043	16.3009	76.0129	Qry18	0.039028	0.0891965	0.0879535	0.48628	0.062437	2.52949	0.010651	2.95993	0.162165	0.133299
Qry19	1.38671	1.33315	1.33381	1.33404	1.33366	1.33307	1.33568	1.33428	1.33214	1.33376	13.3903	Qry19	0.002018	0.0013215	0.00098	0.001749	0.0017255	0.0007705	0.000789	0.0046615	0.0017955	0.000166
Qry20	1.38533	1.33349	1.33484	1.3348	1.33359	1.33403	1.33242	1.33229	1.33306	1.33336	13.3872	Qry20	0.0021305	0.0015705	0.0014965	0.00189	0.0004945	0.001713	0.000495	0.00269	0.00077	0.001724
Qry21	1.33388	1.33343	1.33573	1.33446	1.3326	1.33285	1.33296	1.33357	1.3327	1.33331	13.3355	Qry21	0.003173	0.0003445	0.0033835	0.0001485	0.0031055	0.0016255	0.00123	0.001835	0.0016275	0.0009825
Qry22	1.69973	1.33316	1.33529	1.33534	1.33368	1.33466	1.33521	1.33517	1.33447	1.33256	13.7093	Qry22	0.0007555	0.0014735	0.000968	0.002108	0.0019895	0.000579	4.4e-05	0.003951	0.001716	0.0016985
Qry23	1.33371	1.33465	1.33423	1.33408	1.33562	1.33494	1.33568	1.33279	1.33485	1.33206	13.3426	Qry23	0.002142	0.004352	8e-06	0.0014375	0.0042065	0.0012855	0.000594	0.0001295	0.0008865	0.0014045
Qry24	1.844	2.16728	1.91905	2.3581	2.30999	2.03573	2.32985	2.05371	3.57402	4.12771	24.7194	Qry24	0.184989	0.00034	0.159563	0.013925	0.0022865	0.472856	0.0018775	0.472661	0.313384	0.063225
Qry25												Qry25
Qry26												Qry26
Qry27												Qry27
Qry28	2.16464	2.27035	2.42949	2.53019	3.20973	3.21328	3.67979	3.78379	6.65113	8.58358		Qry28	0.316142	0.040582	0.0177145	0.112098	0.166504	6.0335	0.436136	8.08594	0.0744415	0.0131665
total	46.5989	40.6436	39.8578	40.9059	45.073	41.1752	45.8594	42.1932	63.4474	65.3303	471.085
no 3.18,14	38.9632	32.5646	32.0519	32.83	33.9803	32.1023	34.3136	32.277	40.7953	41.3798
RSE	cco_A_thaliana	cco_S_pombe	cco_A_thaliana_tc	cco_S_pombe_tc	cco_H_sapiens	cco_S_cerevisiae	cco_H_sapiens_tc	cco_S_cerevisiae_tc	cco	cco_tc
Qry1	0.000117376	0.000960356	0.000410718	0.00124203	0.00288871	0.00101865	0.00235023	0.00196043	0.0215035	0.000947642
Qry2	0.00273602	0.000952673	0.000200323	0.00134664	0.00121964	0.00146067	0.000955759	0.00236425	0.000872323	0.000100452
Qry3	0.0023325	0.000544015	0.000272534	0.000457723	0.0112161	0.365277	0.00870398	0.36396	0.00565882	0.00600673
Qry4	0.00253816	0.00113862	0.000508118	0.00059441	8.72657e-05	0.000691316	0.00184963	0.000719002	0.00157323	0.000351741
Qry5	0.00159877	0.00218701	0.00152522	0.000455938	0.00143094	0.00124457	0.000215549	0.000260723	0.00160812	0.000779772
Qry6	0.000944733	0.000691486	0.00107002	0.00166921	0.000422125	0.00259107	0.00164865	0.00126572	0.000159507	0.00142595
Qry7	0.00547875	0.00704164	0.00260958	2.37392e-05	0.000586588	0.241329	0.00375302	0.238316	0.0142004	0.0150535
Qry8	0.00182171	0.000564825	0.000776185	0.00063987	0.00181484	0.000500091	0.00252942	0.00250266	0.000188491	0.00261576
Qry9	0.00142484	0.016392	0.00151736	0.00066255	0.00281934	0.00223761	0.0197628	0.00413701	0.00219204	0.0193174
Qry10	0.00240367	0.000257668	0.00182634	0.000188332	0.000505295	0.0195105	0.00133397	0.0187568	0.000906125	0.00108549
Qry11	0.00109438	0.000546622	0.000864017	0.0010636	0.00280091	0.000340156	0.00238361	0.000921101	0.00111412	0.000365391
Qry12	0.0021906	0.000693118	0.000303672	0.000336491	0.00301749	0.000446712	0.000522225	0.000761405	0.00079454	0.000951222
Qry13	0.00835957	0.118916	0.00141989	0.00173319	0.0116759	0.488748	0.016985	0.526044	0.0200879	0.0299812
Qry14	0.00162127	0.00166747	0.000192211	0.00171201	0.00230078	0.00129303	0.00233316	0.000166751	0.00235509	0.000699228
Qry15	0.00255988	0.000771739	0.00520565	0.000795639	0.00208132	0.000537324	0.00136888	0.000965153	0.00119098	0.000836601
Qry16	0.00201319	0.000530792	8.43031e-05	0.00184476	0.00180104	0.000421258	0.00198009	0.00116718	0.00135582	0.000435073
Qry17	0.00250141	0.00106946	0.000448395	0.000826916	0.00131898	0.00142314	0.000776632	0.00228765	0.00168614	0.0017155
Qry18	0.00829207	0.0180878	0.0180408	0.0987397	0.00895902	0.505982	0.00143558	0.506557	0.0107801	0.00817743
Qry19	0.00145525	0.000991261	0.000734736	0.00131105	0.00129381	0.000577991	0.00059071	0.00349364	0.00134783	0.00012446
Qry20	0.0015379	0.00117774	0.00112111	0.00141595	0.000370805	0.00128408	0.000371503	0.00201907	0.000577621	0.00129297
Qry21	0.00237878	0.000258357	0.00253308	0.000111281	0.00233041	0.00121957	0.000922758	0.001376	0.0012212	0.00073689
Qry22	0.000444481	0.00110527	0.000724936	0.00157863	0.00149174	0.000433819	3.29535e-05	0.00295917	0.00128591	0.00127461
Qry23	0.00160605	0.00326078	5.99598e-06	0.00107752	0.00314947	0.000962962	0.000444718	9.71649e-05	0.000664118	0.00105438
Qry24	0.100319	0.000156879	0.0831471	0.00590517	0.00098983	0.232279	0.000805845	0.230151	0.0876841	0.0153172
											0.0200263
create store 0 hours	0 minutes	2 seconds	165857000 nanosec
cco_A_thaliana 0 hours	1 minutes	5 seconds	296333000 nanosec
cco_S_cervisiae 0 hours	3 minutes	-28 seconds	-104975000 nanosec
cco_S_pombe 0 hours	1 minutes	11 seconds	-342615000 nanosec
cco_H_sapiens 0 hours	2 minutes	33 seconds	-400558000 nanosec
cco 0 hours	8 minutes	-20 seconds	-143983000 nanosec
cco_A_thaliana_tc 0 hours	1 minutes	24 seconds	419741000 nanosec
cco_S_cervisiae_tc 0 hours	4 minutes	-53 seconds	-139000 nanosec
cco_S_pombe_tc 0 hours	1 minutes	34 seconds	189687000 nanosec
cco_H_sapiens_tc 0 hours	3 minutes	11 seconds	-663492000 nanosec
cco_tc 0 hours	9 minutes	-1 seconds	655337000 nanosec
create store 0 hours	0 minutes	5 seconds	7530000 nanosec
cco_A_thaliana 0 hours	1 minutes	4 seconds	308011000 nanosec
cco_S_cervisiae 0 hours	2 minutes	25 seconds	-36508000 nanosec
cco_S_pombe 0 hours	2 minutes	-44 seconds	-624153000 nanosec
cco_H_sapiens 0 hours	2 minutes	33 seconds	242981000 nanosec
cco 0 hours	8 minutes	-20 seconds	69029000 nanosec
cco_A_thaliana_tc 0 hours	1 minutes	22 seconds	-143701000 nanosec
cco_S_cervisiae_tc 0 hours	4 minutes	-46 seconds	77575000 nanosec
cco_S_pombe_tc 0 hours	1 minutes	34 seconds	310687000 nanosec
cco_H_sapiens_tc 0 hours	3 minutes	6 seconds	-125920000 nanosec
cco_tc 0 hours	9 minutes	-10 seconds	-401923000 nanosec
create store 0 hours	0 minutes	2 seconds	110714000 nanosec
cco_A_thaliana 0 hours	1 minutes	5 seconds	-62676000 nanosec
cco_S_cervisiae 0 hours	3 minutes	-32 seconds	-22841000 nanosec
cco_S_pombe 0 hours	1 minutes	17 seconds	8787000 nanosec
cco_H_sapiens 0 hours	3 minutes	-26 seconds	-441312000 nanosec
cco 0 hours	7 minutes	38 seconds	95717000 nanosec
cco_A_thaliana_tc 0 hours	2 minutes	-36 seconds	-17797000 nanosec
cco_S_cervisiae_tc 0 hours	3 minutes	11 seconds	826079000 nanosec
cco_S_pombe_tc 0 hours	1 minutes	31 seconds	-337923000 nanosec
cco_H_sapiens_tc 0 hours	4 minutes	-55 seconds	-200606000 nanosec
cco_tc 0 hours	9 minutes	12 seconds	-100234000 nanosec

## Sheet: TDB
Run1	cco_A_thaliana	cco_S_pombe	cco_A_thaliana_tc	cco_S_pombe_tc	cco_H_sapiens	cco_S_cerevisiae	cco_H_sapiens_tc	cco_S_cerevisiae_tc	cco	cco_tc		Run2	cco_A_thaliana	cco_S_pombe	cco_A_thaliana_tc	cco_S_pombe_tc	cco_H_sapiens	cco_S_cerevisiae	cco_H_sapiens_tc	cco_S_cerevisiae_tc	cco	cco_tc		Run3	cco_A_thaliana	cco_S_pombe	cco_A_thaliana_tc	cco_S_pombe_tc	cco_H_sapiens	cco_S_cerevisiae	cco_H_sapiens_tc	cco_S_cerevisiae_tc	cco	cco_tc
Qry1	1.26874	1.65387	1.72752	1.13297	1.34116	0.860161	1.35309	0.800567	1.48404	1.73699		Qry1	1.4104	1.27286	1.69535	1.18181	1.39088	1.27297	1.4696	1.44762	1.43074	1.78743		Qry1	1.45301	1.39581	1.22647	1.33192	1.48387	1.54355	1.59622	1.5537	1.68933	1.78062
Qry2	0.802924	0.799875	0.802648	0.80087	0.80181	0.804025	0.799456	0.800601	0.802099	0.803962		Qry2	0.801871	0.802623	0.803419	0.800918	0.802332	0.802632	0.802678	0.800758	0.802701	0.802553		Qry2	1.62626	1.62625	1.641	1.60963	1.63577	1.64069	1.6104	1.62925	1.62569	1.61739
Qry3	1.1176	1.43032	1.11786	1.43263	2.70144	0.5491	2.69787	0.7141	5.32937	5.39474		Qry3	1.22258	1.48313	1.22152	1.48301	2.85825	2.95353	2.80205	3.5876	5.83615	5.84399		Qry3	1.32639	1.64119	1.32451	1.63633	2.58627	3.63754	2.9587	3.11848	5.51328	5.62615
Qry4	0.802791	0.805096	0.800258	0.801614	0.800976	0.800591	0.799135	0.801663	0.801107	0.801066		Qry4	0.801918	0.801241	0.802366	0.802623	0.803966	0.80206	0.802221	0.801518	0.801224	0.802977		Qry4	1.61808	1.64761	1.63958	1.65198	1.61943	1.61782	1.61601	1.60784	1.63326	1.63247
Qry5	1.22265	0.799851	0.801427	0.800815	0.804309	0.802393	0.803354	0.799625	0.800836	0.80048		Qry5	1.22661	0.801685	0.802313	0.802107	0.803215	0.803011	0.79972	0.800919	0.801013	0.802629		Qry5	1.42903	1.6307	1.62249	1.63477	1.62373	1.648	1.63186	1.63326	1.62277	1.6433
Qry6	0.8182	0.800723	0.80176	0.80087	0.800921	0.80238	0.800356	0.799793	0.801645	0.804943		Qry6	0.62354	0.908525	0.9699	0.7177	1.11661	1.22078	1.11522	1.22155	1.23115	1.27228		Qry6	1.11832	1.11293	1.63843	1.11362	1.33632	1.37866	1.33447	1.37774	1.43798	1.44035
Qry7	2.5462	2.69887	2.54248	2.7017	3.58155	0.8295	3.54712	0.5064	7.39755	7.4061		Qry7	2.54752	2.70211	2.54555	2.6924	3.58684	4.64265	3.58416	4.63617	7.46367	7.46913		Qry7	2.80067	2.57941	2.78899	2.96175	3.78693	4.15192	3.78864	4.15779	7.44073	7.65893
Qry8	0.60512	0.800757	0.800643	0.802099	0.802546	0.801609	0.800014	0.800527	0.802616	0.802973		Qry8	0.59825	0.801602	0.801029	0.799525	0.800671	0.801505	0.799664	0.803413	0.808101	0.801996		Qry8	1.11376	1.61878	1.6127	1.62279	1.61789	1.63281	1.62158	1.61884	1.60524	1.64941
Qry9	1.28561	0.8441	0.7331	0.7204	0.8863	0.5163	0.909075	0.7439	0.7439	0.6482		Qry9	1.38762	0.904657	0.805	0.6574	0.6842	0.854775	0.90768	0.907984	0.7676	0.5302		Qry9	1.49307	1.62191	1.66965	1.11892	1.61588	1.61802	1.63444	1.65746	1.61277	1.617
Qry10	1.17997	0.5995	0.6351	0.683	0.5421	0.6165	0.866651	0.8563	0.674	0.7704		Qry10	1.18002	1.64064	0.59768	1.65487	1.27591	1.27332	1.27442	1.32719	1.53934	1.54219		Qry10	1.37527	1.21867	1.11291	1.21762	1.48206	1.48334	1.48417	1.48157	1.69541	1.74688
Qry11	0.8187	0.801882	0.800897	0.805981	0.801251	0.801065	0.799426	0.800018	0.803353	0.802977		Qry11	0.6366	0.799558	0.801807	0.80146	0.801748	0.802304	0.803436	0.802594	0.80455	0.803046		Qry11	1.62515	1.60227	1.64736	1.6129	1.60342	1.62113	1.61842	1.63764	1.60558	1.64289
Qry12	0.7854	0.801967	0.80151	0.801043	0.802717	0.800176	0.802956	0.804567	0.802809	0.801872		Qry12	0.7185	0.801858	0.802425	0.801037	0.802512	0.799944	0.803363	0.801304	0.801262	0.802406		Qry12	1.6171	1.62063	1.65974	1.63109	1.60581	1.63856	1.61358	1.6303	1.62098	1.61588
Qry13	1.64071	1.22152	1.64891	1.17252	1.22043	0.906231	1.22365	0.906018	1.49169	1.53934		Qry13	1.27721	1.27689	1.27904	1.27606	1.4909	1.48784	1.49015	1.54314	2.13884	2.13521		Qry13	1.32466	1.32456	1.32305	1.32726	1.38174	1.37808	1.37911	1.38026	1.6424	1.64174
Qry14	3.57216	5.14863	4.73609	5.99971	8.44894	0.80079	8.38688	0.800297	38.6141	38.6006		Qry14	0.803134	0.854924	0.803219	0.800491	0.801906	0.801739	0.58	0.801982	0.800036	0.801028		Qry14	1.69987	1.65487	1.59721	1.63473	1.60984	1.62415	1.64855	1.62034	1.63951	1.61449
Qry15	0.6699	0.800997	0.802156	0.801146	0.80244	0.801339	0.800408	0.802635	0.801316	0.801628		Qry15	0.749	0.803096	0.801691	0.803017	0.803537	0.799781	0.801774	0.80118	0.80227	0.804847		Qry15	1.11452	1.62609	1.6211	1.6378	1.61766	1.64275	1.63238	1.64578	1.61264	1.62853
Qry16	0.938	0.801858	0.800655	0.800492	0.802064	0.801698	0.803427	0.8023	0.799768	0.79902		Qry16	0.8636	0.801195	0.802141	0.803621	0.800859	0.799634	0.802409	0.802324	0.8007	0.801393		Qry16	1.62636	1.65568	1.58931	1.65666	1.62248	1.63575	1.59515	1.64801	1.61584	1.60346
Qry17	0.7428	0.6163	0.7881	0.7737	0.6442	0.8555	0.6675	0.853735	0.9938	0.7634		Qry17	0.7927	0.907526	0.10642	0.6968	0.8496	0.7983	0.513	0.6595	0.906854	0.7105		Qry17	1.11266	1.59806	1.62636	1.60256	1.64628	1.62101	1.6293	1.61426	1.65284	1.61314
Qry18	14.3923	16.3285	17.1143	18.6347	31.226	0.5324	34.6929	0.7976	117.861	124.39		Qry18	22.1255	24.8588	24.3942	28.2809	47.386	57.7238	50.8255	63.481	160.263	166.342		Qry18	14.7752	16.3114	16.2423	19.9403	30.2673	40.7634	35.5615	46.2659	112.846	126.161
Qry19	0.6999	0.8217	0.5543	0.668	0.9388	0.7408	0.9768	0.9106	0.4289	0.1323		Qry19	0.8905	0.906572	0.9693	0.6681	0.6165	0.10039	0.8406	0.9049	0.8243	0.5561		Qry19	1.11493	1.62196	1.65056	1.60769	1.65756	1.60447	1.61885	1.62989	1.61634	1.11463
Qry20	0.756	0.15385	0.8105	0.11666	0.8015	0.6483	0.14163	0.9025	0.7281	0.11381		Qry20	0.809	0.907174	0.6966	0.8674	0.596	0.8973	0.8483	0.8776	4.23837	0.9052		Qry20	1.11664	1.6116	1.64515	1.11312	1.62573	1.64097	1.63176	1.6157	1.62814	1.61391
Qry21	0.9744	0.5618	0.6749	0.29466	0.959	0.6211	0.679	0.908504	0.682	0.5634		Qry21	0.1083	0.90642	0.5929	0.8407	0.8428	0.912167	0.16008	0.7364	0.7697	0.8827		Qry21	1.11385	1.64656	1.60752	1.64199	1.61049	1.62424	1.63034	1.62463	1.67381	1.6106
Qry22	1.32633	0.800497	0.799881	0.800355	0.803356	0.800459	0.800818	0.801296	0.803099	0.802149		Qry22	1.18119	0.802572	0.801898	0.802182	0.802311	0.805027	0.820668	0.801645	0.804453	0.799889		Qry22	1.33186	1.63641	1.60731	1.61807	1.62212	1.6459	1.63518	1.63228	1.62235	1.63052
Qry23	0.9536	0.804246	0.5844	0.799714	0.80291	0.801034	0.800981	0.802297	0.5069	0.7112		Qry23	0.539	0.809385	0.7268	0.802209	0.801372	0.801429	0.801993	0.801949	0.6357	0.9248		Qry23	1.59737	1.59865	1.6217	1.60577	1.63783	1.63613	1.62092	1.63186	1.5939	1.60542
Qry24	2.48159	2.64838	2.49324	2.64724	3.5809	0.668	3.5463	0.5173	7.39733	7.46717		Qry24	2.50383	2.64948	2.49419	2.65367	3.58847	4.14086	3.58518	4.10194	7.37123	7.47015		Qry24	2.69917	2.8454	2.69947	2.84176	3.6711	4.26175	3.44063	4.10516	7.64055	7.64607
																								Qry25	1.11282	1.66004	1.62603	1.6074	1.64964	1.61654	1.61388	1.64212	1.61602	1.61106
																								Qry26	1.11454	1.63722	1.60898	1.64023	1.63487	1.62052	1.6196	1.63296	1.64184	1.6419
																								Qry27	1.44074	1.65129	1.64791	1.631	1.60984	1.61111	1.62434	1.61044	1.61602	1.62689
Qry28	1.4731	2.4472	2.11156	2.26711	2.48092	0.8301	3.47349	0.7266	6.5481	7.84616		Qry28	2.53178	2.68985	2.79506	3.542	4.30783	4.10054	4.72114	4.67051	9.38557	11.3447		Qry28	2.16464	2.27035	2.42949	2.53019	3.20973	3.21328	3.67979	3.78379	6.65113	8.58358
CountTriples	356903	406131	469484	533481	836622	842344	1076760	1120545	2503040	3170556		CountTriples	356903	406131	469484	533481	836622	842344	1076760	1120545	2503040	3170556		CountTriples	356903	406131	469484	533481	836622	842344	1076760	1120545	2503040	3170556
Avg	cco_A_thaliana	cco_S_pombe	cco_A_thaliana_tc	cco_S_pombe_tc	cco_H_sapiens	cco_S_cerevisiae	cco_H_sapiens_tc	cco_S_cerevisiae_tc	cco	cco_tc	total	STDERR	cco_A_thaliana	cco_S_pombe	cco_A_thaliana_tc	cco_S_pombe_tc	cco_H_sapiens	cco_S_cerevisiae	cco_H_sapiens_tc	cco_S_cerevisiae_tc	cco	cco_tc
Qry1	1.37738	1.44085	1.54978	1.21557	1.4053	1.22556	1.47297	1.2673	1.5347	1.76835	14.2578	Qry1	0.0556947	0.112269	0.161921	0.0598607	0.041824	0.198696	0.0702084	0.235366	0.0788271	0.0158004
Qry2	1.07702	1.07625	1.08236	1.07047	1.07997	1.08245	1.07084	1.07687	1.07683	1.07464	10.7677	Qry2	0.274621	0.275001	0.279322	0.269579	0.2779	0.279121	0.269779	0.27619	0.27443	0.271378
Qry3	1.22219	1.51821	1.2213	1.51732	2.71532	2.38006	2.81954	2.47339	5.5596	5.62162	27.0486	Qry3	0.0602731	0.0633481	0.0596545	0.0612544	0.0788199	0.936531	0.0758009	0.89001	0.148118	0.129708
Qry4	1.07426	1.08465	1.08073	1.08541	1.07479	1.07349	1.07246	1.07034	1.07853	1.07884	10.7735	Qry4	0.271909	0.281483	0.279423	0.283287	0.272321	0.272165	0.271779	0.26875	0.277365	0.276817
Qry5	1.29276	1.07741	1.07541	1.07923	1.07708	1.08447	1.07831	1.07793	1.07487	1.08214	10.9996	Qry5	0.0681416	0.276645	0.27354	0.27777	0.273323	0.281766	0.276776	0.277663	0.273949	0.280583
Qry6	0.853353	0.940725	1.1367	0.877396	1.08462	1.13394	1.08335	1.13303	1.15693	1.17252	10.5726	Qry6	0.143908	0.091552	0.255519	0.120527	0.155383	0.171931	0.155008	0.172611	0.187406	0.190086
Qry7	2.63146	2.66013	2.62567	2.78528	3.65177	3.20802	3.63997	3.10012	7.43398	7.51139	39.2478	Qry7	0.0846064	0.0403709	0.0816656	0.0882722	0.0675943	1.19767	0.0751012	1.30419	0.019385	0.0759836
Qry8	0.772378	1.07371	1.07146	1.0748	1.0737	1.07864	1.07375	1.07426	1.07199	1.08479	10.4495	Qry8	0.170705	0.272534	0.270621	0.273994	0.272094	0.277084	0.273914	0.272291	0.266632	0.282309
Qry9	1.38877	1.12356	1.06925	0.83224	1.06213	0.996365	1.1504	1.10311	1.04142	0.9318	10.699	Qry9	0.0598916	0.24979	0.300917	0.144489	0.282957	0.325823	0.242021	0.281191	0.285755	0.344289
Qry10	1.24509	1.15294	0.781898	1.18516	1.10003	1.12439	1.20842	1.22169	1.30292	1.35316	11.6757	Qry10	0.0650893	0.302343	0.16586	0.281024	0.28524	0.261081	0.181293	0.188051	0.31767	0.297309
Qry11	1.02682	1.0679	1.08335	1.07345	1.06881	1.07483	1.07376	1.08008	1.07116	1.08297	10.7031	Qry11	0.30375	0.267184	0.282003	0.26973	0.267307	0.273149	0.272332	0.278779	0.26721	0.27996
Qry12	1.04033	1.07482	1.08789	1.07772	1.07035	1.07956	1.0733	1.07872	1.07502	1.07339	10.7311	Qry12	0.289029	0.272906	0.285924	0.276683	0.267732	0.2795	0.27014	0.27579	0.272982	0.271247
Qry13	1.41419	1.27432	1.417	1.25862	1.36436	1.25738	1.3643	1.27647	1.75764	1.77209	14.1564	Qry13	0.114084	0.0297739	0.116648	0.0455136	0.0785591	0.178412	0.077285	0.191103	0.195502	0.183948
Qry14	2.02505	2.55281	2.37884	2.81164	3.62023	1.07556	3.53848	1.07421	13.6845	13.672	46.4334	Qry14	0.815717	1.31829	1.2007	1.61212	2.4256	0.274295	2.44375	0.273067	12.4671	12.4665
Qry15	0.844473	1.07673	1.07498	1.08065	1.07455	1.08129	1.07819	1.0832	1.07208	1.07834	10.5445	Qry15	0.136941	0.274682	0.273059	0.278573	0.271557	0.28073	0.277097	0.281291	0.270282	0.275099
Qry16	1.14265	1.08624	1.06404	1.08692	1.07513	1.07903	1.067	1.08421	1.0721	1.06796	10.8253	Qry16	0.242805	0.284718	0.262638	0.284869	0.273673	0.278362	0.264077	0.281899	0.271869	0.267752
Qry17	0.882721	1.04063	0.840293	1.02435	1.04669	1.0916	0.9366	1.0425	1.1845	1.02901	10.1189	Qry17	0.11587	0.291119	0.439544	0.289954	0.305601	0.265218	0.34921	0.291328	0.235512	0.292462
Qry18	17.0977	19.1662	19.2503	22.2853	36.2931	33.0065	40.36	36.8482	130.324	138.965	493.596	Qry18	2.51634	2.8463	2.58428	3.0214	5.55336	16.9592	5.23878	18.6978	15.0396	13.6983
Qry19	0.901776	1.11674	1.05805	0.981263	1.07095	0.81522	1.14542	1.14846	0.956513	0.60101	9.79541	Qry19	0.119941	0.253793	0.319559	0.313213	0.307706	0.435782	0.23996	0.240719	0.349101	0.284462
Qry20	0.893879	0.890875	1.05075	0.69906	1.00774	1.06219	0.873897	1.13193	2.1982	0.87764	10.6862	Qry20	0.112425	0.420895	0.299013	0.299715	0.314636	0.298183	0.430354	0.24199	1.05265	0.433261
Qry21	0.732183	1.03826	0.95844	0.925783	1.13743	1.0525	0.82314	1.08984	1.04184	1.0189	9.81832	Qry21	0.314528	0.320006	0.325402	0.39126	0.238897	0.297961	0.430503	0.271969	0.316999	0.309876
Qry22	1.2798	1.07983	1.0697	1.07354	1.07593	1.0838	1.08556	1.07841	1.07663	1.07752	10.9807	Qry22	0.0493267	0.278292	0.268807	0.272268	0.273096	0.281055	0.274872	0.276937	0.272858	0.276501
Qry23	1.02999	1.07076	0.977633	1.06923	1.0807	1.07953	1.07463	1.0787	0.912167	1.08047	10.4538	Qry23	0.307903	0.263949	0.324646	0.26827	0.278563	0.2783	0.273144	0.276579	0.342889	0.269619
Qry24	2.56153	2.71442	2.5623	2.71422	3.61349	3.02354	3.52404	2.90813	7.4697	7.5278	38.6192	Qry24	0.069118	0.0654893	0.0685851	0.0637925	0.0288882	1.17828	0.0431882	1.19542	0.0857553	0.0591449
Qry25												Qry25
Qry26												Qry26
Qry27												Qry27
Qry28	2.16464	2.27035	2.42949	2.53019	3.20973	3.21328	3.67979	3.78379	6.65113	8.58358		Qry28	0.310361	0.121596	0.197469	0.388608	0.530963	0.97646	0.386121	1.1946	0.929128	1.06478
no 3,18,14	25.4628	26.1618	25.7177	25.2704	28.2955	26.7878	27.9703	27.2053	37.6597	36.3447
total	45.8077	49.399	48.5681	51.8846	70.9242	63.25	74.6883	67.6011	187.227	194.603	853.953
RSE	cco_A_thaliana	cco_S_pombe	cco_A_thaliana_tc	cco_S_pombe_tc	cco_H_sapiens	cco_S_cerevisiae	cco_H_sapiens_tc	cco_S_cerevisiae_tc	cco	cco_tc
Qry1	0.0404352	0.0779187	0.10448	0.049245	0.0297616	0.162127	0.0476645	0.185723	0.0513631	0.00893515
Qry2	0.254983	0.255518	0.258069	0.251831	0.257322	0.25786	0.251931	0.256475	0.25485	0.25253
Qry3	0.0493155	0.0417254	0.0488453	0.04037	0.0290279	0.393491	0.0268841	0.359834	0.0266418	0.0230731
Qry4	0.253112	0.259515	0.258549	0.260997	0.253371	0.253533	0.253417	0.251088	0.257169	0.256588
Qry5	0.0527101	0.256768	0.254359	0.257378	0.253762	0.25982	0.256676	0.257588	0.254866	0.259286
Qry6	0.168638	0.0973207	0.224791	0.137368	0.143261	0.151623	0.143082	0.152345	0.161986	0.162117
Qry7	0.0321518	0.0151763	0.0311027	0.0316924	0.01851	0.373336	0.0206323	0.420691	0.00260761	0.0101158
Qry8	0.221012	0.253824	0.252573	0.254924	0.253417	0.256883	0.255099	0.253469	0.248727	0.260242
Qry9	0.0431258	0.222321	0.281428	0.173615	0.266406	0.327012	0.21038	0.254906	0.274389	0.369488
Qry10	0.0522769	0.262237	0.212125	0.237118	0.259303	0.232198	0.150025	0.153927	0.243814	0.219715
Qry11	0.295817	0.250195	0.260305	0.251274	0.250099	0.254131	0.253625	0.258109	0.249458	0.258511
Qry12	0.277824	0.253909	0.262824	0.256729	0.250136	0.258902	0.251691	0.255663	0.253933	0.252702
Qry13	0.0806709	0.0233644	0.0823205	0.0361616	0.0575795	0.141892	0.056648	0.149712	0.11123	0.103802
Qry14	0.402813	0.516409	0.504744	0.573374	0.670011	0.255026	0.690621	0.254204	0.911037	0.911824
Qry15	0.162161	0.255108	0.254012	0.257782	0.252718	0.259625	0.257002	0.259686	0.252111	0.255115
Qry16	0.212492	0.262112	0.246832	0.262087	0.254548	0.257975	0.247496	0.260004	0.253585	0.250714
Qry17	0.131265	0.279753	0.523084	0.283061	0.291968	0.242962	0.372848	0.279451	0.198829	0.284216
Qry18	0.147175	0.148506	0.134246	0.135578	0.153014	0.513813	0.129801	0.507428	0.115402	0.0985738
Qry19	0.133005	0.227262	0.302026	0.319194	0.28732	0.534558	0.209496	0.209601	0.364972	0.473306
Qry20	0.125772	0.472452	0.284571	0.42874	0.312219	0.280725	0.492454	0.213785	0.478869	0.493666
Qry21	0.429576	0.308214	0.339512	0.422626	0.210032	0.283098	0.523001	0.249548	0.30427	0.304128
Qry22	0.0385426	0.25772	0.251293	0.253618	0.253823	0.259325	0.253209	0.256801	0.253436	0.256609
Qry23	0.298938	0.246506	0.332074	0.2509	0.257761	0.257797	0.254175	0.2564	0.375906	0.249538
Qry24	0.0269831	0.0241264	0.026767	0.023503	0.00799453	0.389704	0.0122553	0.41106	0.0114804	0.00785687
											0.235128
createstore 0 hours	0 minutes	1 seconds	168346000 nanosec
cco_A_thaliana 0 hours	1 minutes	-36 seconds	-147557000 nanosec
cco_S_cervisiae 0 hours	1 minutes	-7 seconds	182214000 nanosec
cco_S_pombe 0 hours	0 minutes	29 seconds	-634436000 nanosec
cco_H_sapiens 0 hours	1 minutes	-5 seconds	-101391000 nanosec
cco 0 hours	3 minutes	-5 seconds	739210000 nanosec
cco_A_thaliana_tc 0 hours	1 minutes	-24 seconds	-133638000 nanosec
co_S_cerevisiae_tc 0 hours	1 minutes	29 seconds	-827447000 nanosec
cco_S_pombe_tc 0 hours	1 minutes	-16 seconds	523621000 nanosec
cco_H_sapiens_tc 0 hours	1 minutes	29 seconds	103405000 nanosec
cco_tc 0 hours	5 minutes	-49 seconds	-270170000 nanosec
create store 0 hours	0 minutes	1 seconds	115952000 nanosec
cco_A_thaliana 0 hours	0 minutes	38 seconds	-165014000 nanosec
cco_S_cervisiae 0 hours	2 minutes	-51 seconds	-19523000 nanosec
cco_S_pombe 0 hours	0 minutes	47 seconds	-435645000 nanosec
cco_H_sapiens 0 hours	2 minutes	-44 seconds	666719000 nanosec
cco 0 hours	3 minutes	23 seconds	-491264000 nanosec
cco_A_thaliana_tc 0 hours	1 minutes	-14 seconds	518581000 nanosec
co_S_cerevisiae_tc 0 hours	1 minutes	35 seconds	-211537000 nanosec
cco_S_pombe_tc 0 hours	1 minutes	-4 seconds	-132565000 nanosec
cco_H_sapiens_tc 0 hours	2 minutes	-21 seconds	-338821000 nanosec
cco_tc 0 hours	4 minutes	-8 seconds	415107000 nanosec
create store 0 hours	0 minutes	1 seconds	322121000 nanosec
cco_A_thaliana 0 hours	0 minutes	24 seconds	-289701000 nanosec
cco_S_cervisiae 0 hours	1 minutes	-5 seconds	-24952000 nanosec
cco_S_pombe 0 hours	1 minutes	-32 seconds	443028000 nanosec
cco_H_sapiens 0 hours	1 minutes	-4 seconds	-330535000 nanosec
cco 0 hours	3 minutes	-4 seconds	-331976000 nanosec
cco_A_thaliana_tc 0 hours	0 minutes	35 seconds	133219000 nanosec
co_S_cerevisiae_tc 0 hours	2 minutes	-35 seconds	476930000 nanosec
cco_S_pombe_tc 0 hours	0 minutes	44 seconds	-617110000 nanosec
cco_H_sapiens_tc 0 hours	2 minutes	-34 seconds	179961000 nanosec
cco_tc 0 hours	4 minutes	4 seconds	493483000 nanosec

## Sheet: Virtuoso
	cco_A_thaliana	cco_S_pombe	cco_A_thaliana_tc	cco_S_pombe_tc	cco_H_sapiens	cco_S_cerevisiae	cco_H_sapiens_tc	cco_S_cerevisiae_tc	cco	cco_tc			cco_A_thaliana	cco_S_pombe	cco_A_thaliana_tc	cco_S_pombe_tc	cco_H_sapiens	cco_S_cerevisiae	cco_H_sapiens_tc	cco_S_cerevisiae_tc	cco	cco_tc			cco_A_thaliana	cco_S_pombe	cco_A_thaliana_tc	cco_S_pombe_tc	cco_H_sapiens	cco_S_cerevisiae	cco_H_sapiens_tc	cco_S_cerevisiae_tc	cco	cco_tc
Qry1	0.10483	0.18731	0.11044	0.17357	0.82522	0.10858	0.12085	0.14592	0.177342	0.23913		Qry1	0.10807	0.19032	0.11248	0.86569	0.10294	0.11235	0.13361	0.14642	0.11147	0.197091		Qry1	0.10391	0.19335	0.11554	0.16534	0.10855	0.10567	0.12339	0.13897	0.13606	0.22704
Qry2	0.6306	0.6907	0.6945	0.6696	0.704	0.7859	0.7095	0.7604	0.9159	0.8692		Qry2	0.7142	0.6888	0.748	0.6043	0.6176	0.7175	0.7326	0.7579	0.8507	0.9428		Qry2	0.6801	0.6596	0.7597	0.664	0.6619	0.7698	0.6753	0.7212	0.7223	0.7232
Qry3	0.2144	0.40253	0.20443	0.39687	0.222748	0.248821	0.226637	0.253813	0.65945	0.79587		Qry3	0.21167	0.38717	0.21225	0.38995	0.22255	0.252889	0.223713	0.250656	0.71622	0.284		Qry3	0.21008	0.3867	0.21302	0.38411	0.219728	0.247837	0.223024	0.248801	0.49418	0.66892
Qry4	0.6681	0.6619	0.6403	0.6275	0.6862	0.7231	0.7805	0.6895	0.17988	0.1528		Qry4	0.6494	0.5982	0.5714	0.5674	0.66	0.6402	0.8378	0.7367	0.17354	0.25107		Qry4	0.5622	0.6185	0.6317	0.6841	0.6741	0.6188	0.7362	0.6957	0.14162	0.891
Qry5	0.18379	0.5607	0.1834	0.43597	0.104826	0.186862	0.106404	0.18656	0.344766	0.351556		Qry5	0.18603	0.5485	0.18478	0.40655	0.104068	0.184601	0.104348	0.186102	0.361919	0.363383		Qry5	0.17994	0.57	0.18675	0.42887	0.103504	0.184498	0.106975	0.186947	0.349033	0.345685
Qry6	0.10313	0.8951	0.9584	0.11041	0.25682	0.21094	0.29828	0.21324	0.35197	0.41794		Qry6	0.953	0.8583	0.9802	0.10425	0.25698	0.1964	0.29513	0.21105	0.3592	0.42545		Qry6	0.9343	0.8622	0.10017	0.1094	0.25848	0.19725	0.29083	0.20405	0.35337	0.39577
Qry7	0.102833	0.112891	0.110125	0.124955	0.221239	0.257118	0.235952	0.27982	0.576075	0.606973		Qry7	0.10652	0.112275	0.115756	0.121901	0.220172	0.252533	0.240043	0.276469	0.557331	0.628508		Qry7	0.101059	0.11168	0.109318	0.121767	0.217414	0.254164	0.237905	0.272177	0.563276	0.604154
Qry8	0.6874	0.704	0.7169	0.7809	0.6905	0.7964	0.7145	0.8455	0.15652	0.9557		Qry8	0.731	0.7884	0.6922	0.7566	0.7547	0.7573	0.8088	0.908	0.8337	0.18009		Qry8	0.6638	0.7463	0.8039	0.801	0.684	0.7676	0.756	0.8236	0.11064	0.8675
Qry9	0.16198	0.8466	0.15689	0.7393	0.6961	0.7608	0.6835	0.7581	0.48641	0.48425		Qry9	0.1716	0.8785	0.17509	0.7054	0.7294	0.7293	0.8094	0.7389	0.51762	0.52089		Qry9	0.15228	0.8592	0.16554	0.7637	0.6711	0.7516	0.7242	0.6646	0.48972	0.4669
Qry10	0.8627	0.20493	0.2228	0.110001	0.9299	0.8708	0.249321	0.114511	0.10298	0.459386		Qry10	0.8565	0.19796	0.23239	0.107935	0.879	0.9291	0.245187	0.115045	0.96	0.467481		Qry10	0.8552	0.1927	0.22984	0.106374	0.8881	0.936	0.25215	0.111437	0.8893	0.459151
Qry11	0.4742	0.5632	0.477	0.5278	0.5176	0.4816	0.5734	0.5799	0.5679	0.6265		Qry11	0.5535	0.5409	0.5401	0.5684	0.5519	0.5223	0.518	0.4955	0.4948	0.5923		Qry11	0.5361	0.4697	0.5315	0.533	0.4843	0.4943	0.545	0.5337	0.5441	0.591
Qry12	0.676	0.6908	0.6966	0.74	0.679	0.7525	0.7185	0.6782	0.7544	0.8098		Qry12	0.6601	0.7358	0.7066	0.6739	0.6768	0.6417	0.9918	0.7438	0.6929	0.8749		Qry12	0.6687	0.6607	0.7414	0.8071	0.6679	0.6406	0.7039	0.7342	0.6784	0.6955
Qry13	0.14602	0.14985	0.14733	0.1588	0.18914	0.15157	0.18659	0.15068	0.19138	0.19059		Qry13	0.15387	0.14919	0.14925	0.14781	0.18697	0.14697	0.18871	0.15884	0.19178	0.19347		Qry13	0.14971	0.1465	0.15232	0.15085	0.19117	0.15353	0.18199	0.14816	0.19031	0.18143
Qry14	0.5349	0.5615	0.5766	0.6296	0.5363	0.5575	0.5568	0.6162	0.6943	0.6538		Qry14	0.5833	0.5811	0.5594	0.5474	0.5251	0.5612	0.6306	0.6361	0.5316	0.6146		Qry14	0.561	0.5137	0.6182	0.6188	0.5555	0.5311	0.5428	0.5441	0.5351	0.6157
Qry15	0.5871	0.5321	0.6145	0.7203	0.5798	0.588	0.6175	0.6125	0.6529	0.7704		Qry15	0.5717	0.5209	0.6313	0.6555	0.5629	0.5351	0.7496	0.6845	0.5854	0.7266		Qry15	0.5663	0.4961	0.7016	0.6739	0.5506	0.5487	0.63	0.6204	0.5679	0.6357
Qry16	0.5801	0.5452	0.5649	0.6765	0.5483	0.5276	0.5622	0.5516	0.5972	0.6346		Qry16	0.5295	0.5223	0.5475	0.532	0.5121	0.5241	0.6157	0.5892	0.5345	0.6086		Qry16	0.5124	0.5601	0.6037	0.6063	0.535	0.5063	0.559	0.5927	0.534	0.5382
Qry17	0.5163	0.5232	0.5303	0.6261	0.5718	0.5456	0.5377	0.5475	0.6332	0.6541		Qry17	0.5489	0.5226	0.5261	0.5496	0.5434	0.5115	0.6148	0.6003	0.5863	0.7009		Qry17	0.5291	0.5754	0.5683	0.5835	0.5303	0.5473	0.5378	0.5178	0.5747	0.5897
Qry18	1.13993	1.2451	1.16572	1.29639	2.39627	2.19233	2.1384	2.29565	4.62576	5.4755		Qry18	1.15303	1.21698	1.16034	1.26229	2.47979	2.15089	2.13447	2.26566	4.84409	5.59006		Qry18	0.7258	1.32641	0.74324	1.57254	1.6719	1.75484	1.72534	1.81111	4.7099	4.25
Qry19	0.129153	0.8476	0.131453	0.125258	0.130977	0.136458	0.139795	0.136053	0.165122	0.1743		Qry19	0.126689	0.764	0.131469	0.126878	0.13175	0.131263	0.143022	0.137563	0.174295	0.178555		Qry19	0.125784	0.8028	0.130563	0.123774	0.127005	0.129193	0.133733	0.130207	0.16317	0.168541
Qry20	0.5843	0.62	0.6184	0.6061	0.14212	0.10666	0.9034	0.6789	0.9524	0.9156		Qry20	0.6821	0.4984	0.5519	0.5611	0.11777	0.6617	0.8292	0.7404	0.8883	0.9386		Qry20	0.5552	0.5224	0.6481	0.5825	0.7101	0.595	0.5608	0.6147	0.8417	0.10152
Qry21	0.29857	0.6287	0.30622	0.3149	0.30492	0.31225	0.29925	0.30823	0.31781	0.30891		Qry21	0.30419	0.5862	0.30869	0.31033	0.30727	0.32211	0.31985	0.32554	0.32738	0.33953		Qry21	0.29668	0.5398	0.30189	0.31747	0.29588	0.3027	0.30515	0.30435	0.31237	0.30845
Qry22	0.12879	0.743	0.1288	0.755	0.7599	0.7356	0.7157	0.6543	0.37745	0.3818		Qry22	0.12699	0.6796	0.12684	0.7445	0.6635	0.7354	0.7015	0.8049	0.3686	0.14215		Qry22	0.1192	0.6475	0.12726	0.7747	0.6337	0.6634	0.669	0.6645	0.35588	0.38119
Qry23	0.5562	0.5459	0.5404	0.6437	0.543	0.561	0.5426	0.5459	0.608	0.6464		Qry23	0.5318	0.5237	0.5069	0.5326	0.5385	0.5285	0.6887	0.6026	0.5992	0.6794		Qry23	0.5497	0.5172	0.5985	0.5849	0.5154	0.535	0.5289	0.5342	0.5459	0.5154
Qry24	0.107984	0.120891	0.117201	0.131634	0.246288	0.282955	0.262571	0.305294	0.619584	0.662741		Qry24	0.109567	0.116575	0.11517	0.132134	0.240863	0.278718	0.258507	0.300634	0.600565	0.6534		Qry24	0.10567	0.116883	0.114256	0.129398	0.24147	0.275508	0.258289	0.295544	0.591394	0.645947
																								Qry25	0.475	0.439	0.4846	0.4365	0.4851	0.4845	0.4943	0.5003	0.5097	0.5056
																								Qry26	0.464	0.4018	0.4662	0.4299	0.4835	0.4885	0.4689	0.4395	0.4832	0.4904
																								Qry27	0.4602	0.468	0.4738	0.4513	0.4603	0.4727	0.395	0.4195	0.4134	0.5007
Qry28	0.34041	0.3871	0.43612	0.51109	0.7464	0.73776	0.95761	0.98303	0.217683	0.269989		Qry28	0.37067	0.37751	0.43079	0.47518	0.74854	0.74566	0.93743	0.96649	0.232509	0.272567		Qry28	0.3363	0.37379	0.42866	0.49172	0.73501	0.73127	0.93543	0.96022	0.213872	0.266229
CountTriples	356903	406131	469484	533481	836622	842344	1076760	1120545	2503040	3170556		CountTriples	356903	406131	469484	533481	836622	842344	1076760	1120545	2503040	3170556		CountTriples	356903	406131	469484	533481	836622	842344	1076760	1120545	2503040	3170556
Average	cco_A_thaliana	cco_S_pombe	cco_A_thaliana_tc	cco_S_pombe_tc	cco_H_sapiens	cco_S_cerevisiae	cco_H_sapiens_tc	cco_S_cerevisiae_tc	cco	cco_tc	total	STDERR	cco_A_thaliana	cco_S_pombe	cco_A_thaliana_tc	cco_S_pombe_tc	cco_H_sapiens	cco_S_cerevisiae	cco_H_sapiens_tc	cco_S_cerevisiae_tc	cco	cco_tc
Qry1	0.105603	0.190327	0.11282	0.401533	0.34557	0.108867	0.12595	0.14377	0.141624	0.221087	1.89715	Qry1	0.0012616	0.0017436	0.00148203	0.23209	0.23983	0.00193367	0.00389956	0.00240434	0.019218	0.0124953
Qry2	0.674967	0.6797	0.734067	0.645967	0.661167	0.757733	0.7058	0.7465	0.829633	0.845067	7.2806	Qry2	0.0242693	0.010065	0.0200696	0.020896	0.0249442	0.0206466	0.0166442	0.0126706	0.0568715	0.0645313
Qry3	0.21205	0.392133	0.2099	0.39031	0.221675	0.249849	0.224458	0.25109	0.623283	0.58293	3.35768	Qry3	0.00126147	0.0052001	0.00274402	0.00368789	0.000975343	0.00154631	0.00110751	0.00146302	0.0665995	0.153892
Qry4	0.626567	0.6262	0.614467	0.626333	0.673433	0.6607	0.784833	0.7073	0.165013	0.431623	5.91647	Qry4	0.0326329	0.0187873	0.021676	0.0336934	0.00757063	0.0318057	0.0294093	0.0148086	0.011839	0.231434
Qry5	0.183253	0.559733	0.184977	0.423797	0.104133	0.18532	0.105909	0.186536	0.351906	0.353541	2.63911	Qry5	0.00177839	0.00622531	0.000972048	0.00886356	0.000382996	0.000771407	0.000797716	0.000244217	0.0051558	0.00520452
Qry6	0.663477	0.871867	0.67959	0.10802	0.257427	0.20153	0.294747	0.209447	0.354847	0.413053	4.054	Qry6	0.280225	0.0116711	0.289778	0.00190742	0.000528688	0.00471139	0.00215915	0.0027714	0.00221387	0.00890946
Qry7	0.103471	0.112282	0.111733	0.122874	0.219608	0.254605	0.237967	0.276155	0.565561	0.613212	2.61747	Qry7	0.00160837	0.000349603	0.00202495	0.00104105	0.00113958	0.00134182	0.00118137	0.00221191	0.00553019	0.00769134
Qry8	0.694067	0.746233	0.737667	0.7795	0.709733	0.773767	0.759767	0.859033	0.366953	0.667763	7.09448	Qry8	0.0196833	0.0243642	0.0338756	0.0128363	0.0225615	0.0117008	0.0272871	0.0252864	0.233749	0.245162
Qry9	0.161953	0.861433	0.16584	0.736133	0.698867	0.747233	0.739033	0.720533	0.497917	0.49068	5.81962	Qry9	0.00557722	0.00927619	0.00525603	0.0169041	0.0168865	0.00935171	0.0370932	0.0285106	0.0098979	0.0159137
Qry10	0.858133	0.19853	0.228343	0.108103	0.899	0.911967	0.248886	0.113664	0.65076	0.462006	4.67939	Qry10	0.00231397	0.00354198	0.00286775	0.0010504	0.0156717	0.0206795	0.00202178	0.00112428	0.274649	0.00273834
Qry11	0.521267	0.5246	0.5162	0.543067	0.517933	0.4994	0.545467	0.536367	0.5356	0.603267	5.34317	Qry11	0.0240634	0.0281947	0.0197566	0.0127553	0.0195152	0.0120226	0.0159943	0.0244006	0.0215259	0.0116227
Qry12	0.668267	0.695767	0.714867	0.740333	0.674567	0.678267	0.804733	0.718733	0.708567	0.7934	7.1975	Qry12	0.00459505	0.0218213	0.0135771	0.0384519	0.00339329	0.037118	0.0936282	0.0204553	0.0232958	0.0524335
Qry13	0.149867	0.148513	0.149633	0.152487	0.189093	0.15069	0.185763	0.15256	0.191157	0.188497	1.65826	Qry13	0.00226745	0.00102454	0.00145318	0.00327638	0.00121266	0.00194415	0.00198344	0.00322317	0.000438799	0.00362983
Qry14	0.559733	0.5521	0.584733	0.5986	0.538967	0.549933	0.576733	0.5988	0.587	0.628033	5.77463	Qry14	0.0139862	0.0200163	0.0174544	0.0257891	0.00887644	0.00947705	0.0272349	0.0279468	0.0536595	0.0128872
Qry15	0.575033	0.516367	0.649133	0.683233	0.564433	0.557267	0.6657	0.639133	0.602067	0.7109	6.16327	Qry15	0.00623146	0.0106366	0.0266779	0.0192795	0.00846411	0.0158603	0.0421049	0.0227977	0.0259139	0.039669
Qry16	0.540667	0.542533	0.572033	0.604933	0.5318	0.519333	0.578967	0.577833	0.555233	0.5938	5.61713	Qry16	0.0203252	0.0109931	0.016611	0.0417192	0.0105718	0.00659453	0.0183899	0.0131555	0.0209838	0.0287954
Qry17	0.531433	0.5404	0.541567	0.5864	0.5485	0.5348	0.563433	0.5552	0.598067	0.648233	5.64803	Qry17	0.00948285	0.0175009	0.0134215	0.0221312	0.0122484	0.0116603	0.0256833	0.0241249	0.017883	0.0322344
Qry18	1.00625	1.26283	1.0231	1.37707	2.18265	2.03269	1.9994	2.12414	4.72658	5.10519	22.8399	Qry18	0.140277	0.0328093	0.13994	0.0982276	0.256513	0.139436	0.137035	0.156753	0.0635755	0.42887
Qry19	0.127209	0.8048	0.131162	0.125303	0.129911	0.132305	0.13885	0.134608	0.167529	0.173799	2.06547	Qry19	0.00100666	0.024154	0.000299369	0.000896334	0.00146987	0.00216093	0.00272281	0.00224309	0.00342961	0.00290164
Qry20	0.6072	0.546933	0.606133	0.583233	0.32333	0.454453	0.764467	0.678	0.894133	0.651907	6.10979	Qry20	0.0383806	0.0371845	0.0284398	0.0129956	0.193513	0.174959	0.104062	0.0362893	0.0320892	0.275273
Qry21	0.299813	0.5849	0.3056	0.314233	0.30269	0.312353	0.308083	0.312707	0.319187	0.318963	3.37853	Qry21	0.00225532	0.0256714	0.00198732	0.00208792	0.00347192	0.00560342	0.0061249	0.00651369	0.00438735	0.0102842
Qry22	0.124993	0.690033	0.127633	0.758067	0.6857	0.711467	0.6954	0.7079	0.36731	0.301713	5.17022	Qry22	0.0029429	0.0280577	0.0005958	0.0088518	0.0380843	0.0240334	0.0138218	0.0485893	0.00626004	0.0797819
Qry23	0.5459	0.528933	0.5486	0.587067	0.5323	0.5415	0.586733	0.5609	0.584367	0.613733	5.63003	Qry23	0.00729543	0.00868837	0.0267586	0.0320901	0.00854927	0.00992891	0.0511365	0.0211218	0.0194004	0.050081
Qry24	0.10774	0.118116	0.115542	0.131055	0.242874	0.27906	0.259789	0.300491	0.603848	0.654029	2.81255	Qry24	0.00113155	0.00139018	0.000870293	0.000841143	0.00171614	0.00215657	0.00139242	0.00281549	0.00830163	0.00485821
Qry25												Qry25
Qry26												Qry26
Qry27												Qry27
Qry28	0.3363	0.37379	0.42866	0.49172	0.73501	0.73127	0.93543	0.96022	0.213872	0.266229		Qry28	0.0108368	0.00396486	0.00221858	0.010377	0.00419903	0.00416068	0.00708357	0.00680351	0.00568464	0.0018402
total	10.6489	13.2953	10.3653	12.1277	12.7554	12.8051	12.9009	12.8114	15.9881	17.0664	130.764
no 3,18,14	8.33021	10.5457	7.97557	9.15674	9.28027	9.45328	9.52131	9.25954	9.49604	10.1565
RSE	cco_A_thaliana	cco_S_pombe	cco_A_thaliana_tc	cco_S_pombe_tc	cco_H_sapiens	cco_S_cerevisiae	cco_H_sapiens_tc	cco_S_cerevisiae_tc	cco	cco_tc
Qry1	0.0119466	0.0091611	0.0131362	0.578011	0.694014	0.0177618	0.0309611	0.0167235	0.135698	0.0565176
Qry2	0.0359564	0.0148079	0.0273403	0.0323484	0.0377276	0.0272478	0.0235821	0.0169733	0.0685501	0.0763623
Qry3	0.00594891	0.0132611	0.013073	0.00944862	0.00439987	0.006189	0.00493414	0.00582668	0.106853	0.263998
Qry4	0.0520821	0.0300021	0.0352761	0.0537947	0.0112418	0.0481394	0.0374721	0.0209367	0.0717456	0.536193
Qry5	0.00970455	0.0111219	0.00525498	0.0209147	0.00367796	0.00416256	0.00753209	0.00130922	0.0146511	0.0147211
Qry6	0.422359	0.0133863	0.426402	0.017658	0.00205374	0.0233781	0.00732546	0.013232	0.00623894	0.0215697
Qry7	0.0155442	0.00311362	0.0181231	0.0084725	0.00518916	0.00527019	0.00496444	0.00800966	0.00977825	0.0125427
Qry8	0.0283593	0.0326496	0.0459226	0.0164673	0.0317887	0.0151218	0.0359152	0.0294359	0.636999	0.36714
Qry9	0.0344372	0.0107683	0.0316934	0.0229633	0.0241627	0.0125151	0.0501916	0.0395687	0.0198786	0.032432
Qry10	0.00269651	0.017841	0.012559	0.00971665	0.0174324	0.0226757	0.00812331	0.00989127	0.422044	0.00592707
Qry11	0.0461633	0.0537452	0.0382732	0.0234875	0.0376789	0.0240741	0.0293222	0.0454925	0.0401902	0.0192663
Qry12	0.00687607	0.0313629	0.0189925	0.0519386	0.00503033	0.0547248	0.116347	0.0284602	0.0328774	0.0660871
Qry13	0.0151298	0.00689863	0.00971163	0.0214863	0.00641302	0.0129017	0.0106773	0.0211272	0.00229549	0.0192567
Qry14	0.0249873	0.0362549	0.0298503	0.0430824	0.0164694	0.0172331	0.0472226	0.0466713	0.0914131	0.02052
Qry15	0.0108367	0.020599	0.0410976	0.028218	0.0149958	0.0284608	0.0632491	0.0356697	0.0430415	0.0558011
Qry16	0.0375929	0.0202625	0.0290385	0.0689649	0.0198793	0.0126981	0.0317633	0.022767	0.0377928	0.0484934
Qry17	0.0178439	0.032385	0.0247828	0.0377408	0.0223307	0.0218032	0.0455837	0.0434526	0.0299013	0.0497266
Qry18	0.139405	0.0259808	0.13678	0.0713307	0.117524	0.0685969	0.0685377	0.0737959	0.0134506	0.0840068
Qry19	0.00791344	0.0300124	0.00228244	0.00715332	0.0113145	0.016333	0.0196098	0.0166639	0.0204717	0.0166954
Qry20	0.0632091	0.0679872	0.04692	0.0222819	0.598499	0.384989	0.136123	0.053524	0.0358886	0.422259
Qry21	0.00752242	0.0438903	0.006503	0.00664449	0.0114702	0.0179394	0.0198807	0.02083	0.0137454	0.0322425
Qry22	0.0235445	0.0406614	0.00466806	0.0116768	0.0555408	0.0337801	0.0198761	0.0686386	0.0170429	0.264429
Qry23	0.013364	0.0164262	0.0487762	0.0546618	0.016061	0.0183359	0.0871546	0.037657	0.033199	0.0816007
Qry24	0.0105025	0.0117696	0.00753224	0.00641823	0.00706596	0.00772796	0.00535982	0.00936966	0.0137479	0.00742812
											0.0529234
cco 0 hours	2 minutes	2 seconds	-857376000 nanosec
cco_tc 0 hours	2 minutes	34 seconds	417233000 nanosec
cco_A_thaliana 0 hours	1 minutes	-44 seconds	320100000 nanosec
cco_A_thaliana_tc 0 hours	0 minutes	22 seconds	-30457000 nanosec
cco_S_cerevisiae 0 hours	1 minutes	-9 seconds	-633980000 nanosec
cco_S_cerevisiae_tc 0 hours	1 minutes	-7 seconds	720881000 nanosec
cco_S_pombe 0 hours	0 minutes	20 seconds	-859109000 nanosec
cco_S_pombe_tc 0 hours	0 minutes	25 seconds	68243000 nanosec
cco_H_sapiens 0 hours	1 minutes	-22 seconds	90910000 nanosec
cco_H_sapiens_tc 0 hours	1 minutes	-10 seconds	244244000 nanosec
cco 0 hours	1 minutes	59 seconds	287557000 nanosec
cco_tc 0 hours	3 minutes	-36 seconds	-596930000 nanosec
cco_A_thaliana 0 hours	0 minutes	16 seconds	44479000 nanosec
cco_A_thaliana_tc 0 hours	0 minutes	21 seconds	503918000 nanosec
cco_S_cerevisiae 0 hours	1 minutes	-21 seconds	-512419000 nanosec
cco_S_cerevisiae_tc 0 hours	1 minutes	-7 seconds	-817360000 nanosec
cco_S_pombe 0 hours	0 minutes	19 seconds	-107537000 nanosec
cco_S_pombe_tc 0 hours	1 minutes	-36 seconds	501937000 nanosec
cco_H_sapiens 0 hours	0 minutes	38 seconds	-560431000 nanosec
cco_H_sapiens_tc 0 hours	0 minutes	49 seconds	732444000 nanosec
cco 0 hours	2 minutes	0 seconds	-95646000 nanosec
cco_tc 0 hours	3 minutes	-35 seconds	-353698000 nanosec
cco_A_thaliana 0 hours	0 minutes	16 seconds	136404000 nanosec
cco_A_thaliana_tc 0 hours	0 minutes	22 seconds	-213935000 nanosec
cco_S_cerevisiae 0 hours	1 minutes	-21 seconds	-229143000 nanosec
cco_S_cerevisiae_tc 0 hours	1 minutes	-7 seconds	194971000 nanosec
cco_S_pombe 0 hours	0 minutes	19 seconds	171765000 nanosec
cco_S_pombe_tc 0 hours	1 minutes	-35 seconds	-196017000 nanosec
cco_H_sapiens 0 hours	0 minutes	38 seconds	-126524000 nanosec
cco_H_sapiens_tc 0 hours	1 minutes	-10 seconds	-151625000 nanosec

[truncated: 1 more sheets: Upload]
