# Supplementary material for: Gauging triple stores with actual biological data
Source: BMC Bioinformatics. 2012 Jan 25;13(Suppl 1):S3. doi: 10.1186/1471-2105-13-S1-S3 (PMC3471352; doi:10.1186/1471-2105-13-S1-S3)
Supplement: Additional file 2 — SPARQL queries. This file contains the SPARQL code of the 24 queries used for testing the stores. [file 1471-2105-13-S1-S3-S2.txt]

Supplementary material: CCO_Queries.txt
=======================================

cco1:

# NAME     : get_specific_proteins
# PARAMETER: CCO_F0000031: nucleotide binding
# PARAMETER: CCO_C0000252: nucleus
# PARAMETER: CCO_P0000117: meiosis
# FUNCTION : returns all the proteins with the same function,
#            process and location

BASE   <http://www.semantic-systems-biology.org/>
PREFIX rdfs:<http://www.w3.org/2000/01/rdf-schema#>
PREFIX ssb:<http://www.semantic-systems-biology.org/SSB#>
SELECT distinct ?protein ?protein_id 
WHERE {
 GRAPH <cco_tc> {
  ?protein_id   ssb:has_function    ?function_id.
  ?function_id  ssb:is_a            ssb:CCO_F0000031.
  ?protein_id   ssb:located_in      ?location_id.
  ?location_id  ssb:is_a            ssb:CCO_C0000252.
  ?protein_id   ssb:participates_in ?process_id.
  ?process_id   ssb:is_a            ssb:CCO_P0000117.
  ?protein_id   rdfs:label          ?protein.
 }
}

-------------------------------------------------------------------
cco2:

# NAME     : get_protein_information
# PARAMETER: CCO_B0000007: the id of the protein (NOT2_YEAST)
#            which you can find the protein
# FUNCTION : returns the function, location, process
#            in which a given protein is involved

BASE   <http://www.semantic-systems-biology.org/>
PREFIX rdfs:<http://www.w3.org/2000/01/rdf-schema#>
PREFIX ssb:<http://www.semantic-systems-biology.org/SSB#>
PREFIX term_id: <SSB#CCO_B0000007>
PREFIX g: <cco>
SELECT ?function ?participates_in ?located_in
WHERE {
{
GRAPH g: {
  term_id: ssb:has_function ?f.
  ?f rdfs:label ?function.
}
}
UNION
{
GRAPH g: {
 term_id: ssb:participates_in ?p.
  ?p rdfs:label ?participates_in.
 }
}
UNION
{
GRAPH g: {
 term_id: ssb:located_in ?l.
  ?l rdfs:label ?located_in.
}
}
}
-------------------------------------------------------------------
cco3:


# NAME     : get_breast_cancer_related_proteins
# PARAMETER: Breast cancer: the text to search
# FUNCTION : returns all the proteins that have 'Breast cancer' in
#            their definition and their interactions (if known)

BASE   <http://www.semantic-systems-biology.org/>
PREFIX rdfs:<http://www.w3.org/2000/01/rdf-schema#>
PREFIX ssb:<http://www.semantic-systems-biology.org/SSB#>
SELECT distinct  ?protein_name ?definition ?interaction_name ?IntAct_id
WHERE {
GRAPH <cco> {
 ?protein_id rdf:type        ssb:protein.
?protein_id ssb:Definition  ?Def.
 ?Def        ssb:def         ?definition.
 FILTER regex(?definition,   'Breast cancer', 'i').
 ?protein_id rdfs:label      ?protein_name.
 OPTIONAL {
 ?protein_id  ssb:participates_in   ?interaction.
 ?interaction rdf:type              ssb:interaction.
  ?interaction rdfs:label            ?interaction_name. 
 ?interaction ssb:xref              ?xref.
 ?xref        ssb:acc               ?IntAct_id
 } 
}
}
-------------------------------------------------------------------
cco4:


# NAME     : get_transformed_proteins
# PARAMETER: CCO_B0001575: the id of the given protein
# PARAMETER: CCO: the name of the CCO graph
# FUNCTION : returns all the proteins that are a 
#            transformation (e.g. phosphorylation) of the given protein

BASE   <http://www.semantic-systems-biology.org/>
PREFIX rdfs:<http://www.w3.org/2000/01/rdf-schema#>
PREFIX ssb:<http://www.semantic-systems-biology.org/SSB#>
PREFIX protein_id: <SSB#CCO_B0001575>
PREFIX CCO: <cco>
SELECT ?description ?transformed_protein_name ?cco_id
WHERE {
  GRAPH CCO: {
   protein_id:  ssb:transforms_into    ?cco_id.
   ?cco_id      ssb:Definition         ?Def.
   ?Def         ssb:def                ?description.
   ?cco_id      rdfs:label             ?transformed_protein_name.
  }
}

-------------------------------------------------------------------
cco5:


# NAME     : get_core_cell_cycle_proteins_in_S_pombe_in_known_process
# FUNCTION : all the core cell cycle proteins (IDs) participating 
#            in any known process (in S. pombe)

BASE   <http://www.semantic-systems-biology.org/>
PREFIX rdfs:<http://www.w3.org/2000/01/rdf-schema#>
PREFIX ssb:<http://www.semantic-systems-biology.org/SSB#>
SELECT ?prot_label ?biological_process_label
WHERE {
GRAPH <cco_S_pombe>
{
 ?prot               ssb:is_a             ssb:CCO_B0000000 .
 ?prot               rdfs:label          ?prot_label .
 ?prot               ssb:participates_in  ?biological_process .
 ?biological_process rdfs:label          ?biological_process_label
}
} 
-------------------------------------------------------------------
cco6:


# NAME     : get_interactions_in_At
# PARAMETER: CCO_Y0000028: direct interaction (IntAct)
# FUNCTION : returns all the direct interactions in A thaliana and their
#          : of participating proteins

BASE   <http://www.semantic-systems-biology.org/>
PREFIX rdfs:<http://www.w3.org/2000/01/rdf-schema#>
PREFIX ssb:<http://www.semantic-systems-biology.org/SSB#>
SELECT ?IntAct_ID ?interaction ?protein
WHERE {
GRAPH  <cco_A_thaliana> {
 ?interaction_id       rdf:type              ssb:interaction.
 ?interaction_id       ssb:is_a               ssb:CCO_Y0000028.
 ?interaction_id       rdfs:label            ?interaction.
 ?interaction_id       ssb:xref               ?xref.
 ?xref                 ssb:acc                ?IntAct_ID.
 ?interaction_id       ssb:has_participant    ?participant.
 ?participant          rdfs:label            ?protein.
}
}
-------------------------------------------------------------------
cco7:


# NAME     : get_terms_by_name
# FUNCTION : returns all the terms (protein, processes, etc) 
#            that have 'cell cycle' as string in their names

BASE   <http://www.semantic-systems-biology.org/>
PREFIX rdfs:<http://www.w3.org/2000/01/rdf-schema#>
SELECT ?term_id ?term_name
WHERE {
GRAPH <cco>
{
 ?term_id     rdfs:label    ?term_name.
 filter regex(str(?term_name), 'cell cycle')
}
}
-------------------------------------------------------------------
cco8:


# NAME     : get_Sp_protein_located_in_cell_wall
# PARAMETER: CCO_B0000000: restricts the subjects to core cell cycle proteins
# PARAMETER: CCO_C0000239: restricts the object to cell wall
# FUNCTION : returns all the core cell cycle proteins in S pombe 
#            that are located in the cell wall 

BASE   <http://www.semantic-systems-biology.org/>
PREFIX rdfs:<http://www.w3.org/2000/01/rdf-schema#>
PREFIX ssb:<http://www.semantic-systems-biology.org/SSB#>
SELECT distinct ?protein
WHERE {
 GRAPH <cco_S_pombe_tc> {
  ?protein_id       ssb:is_a         ssb:CCO_B0000000.
  ?protein_id       ssb:located_in   ?location_id.
  ?location_id      ssb:is_a         ssb:CCO_C0000239.
  ?protein_id       rdfs:label       ?protein.
 }
}
-------------------------------------------------------------------
cco9:


# NAME      : get_TAIR_references
# FUNCTION  : returns all the protein names, and their
#            corresponding TAIR reference (AT code), of the
#            core cell cycle proteins in Arabidopsis Thaliana

BASE   <http://www.semantic-systems-biology.org/>
PREFIX rdfs:<http://www.w3.org/2000/01/rdf-schema#>
PREFIX ssb:<http://www.semantic-systems-biology.org/SSB#>
SELECT ?uniprot_name ?AT_code
WHERE {
 GRAPH  <cco_A_thaliana> {
  ?prot ssb:is_a        ssb:CCO_B0000000 .
  ?prot rdfs:label     ?uniprot_name .
  ?prot ssb:encoded_by  ?gene .
  ?gene ssb:xref        ?b .
  ?b    ssb:dbname      ?database .
  ?b    ssb:acc         ?AT_code .
  FILTER(?database = 'TAIR')
 }
}
-------------------------------------------------------------------
cco10:


# NAME     : get_specific_core_cell_cycle_proteins_in_at
# PARAMETER: CCO_C0000324: cytoplasm (location)
# PARAMETER: hydrolysis  : protein function
# FUNCTION : returns all the core cell cycle proteins in A thaliana that are located in the
#            cytoplasm and that have a hydrolysis-related function

BASE   <http://www.semantic-systems-biology.org/>
PREFIX rdfs:<http://www.w3.org/2000/01/rdf-schema#>
PREFIX ssb:<http://www.semantic-systems-biology.org/SSB#>
SELECT distinct ?protein_name ?function
WHERE {
GRAPH  <cco_A_thaliana_tc> {
 ?protein_id      rdf:type            ssb:protein.
 ?protein_id      ssb:is_a            ssb:CCO_B0000000.
 ?protein_id      ssb:has_function    ?subfunction_id.
 ?subfunction_id  ssb:is_a            ?function_id.
 ?protein_id      ssb:located_in      ?location_id.
 ?location_id     ssb:is_a            ssb:CCO_C0000324.
 ?function_id     ssb:Definition      ?def.
 ?def             ssb:def             ?function.
 ?protein_id      rdfs:label          ?protein_name.
 FILTER regex(?function, 'hydrolysis','i').
}
}

-------------------------------------------------------------------
cco11:


# NAME      : get_a_term_CCO_id
# PARAMETER : 'CCO_P0000003' : a sample CCO id
# FUNCTION  : returns the label of a given CCO id

BASE   <http://www.semantic-systems-biology.org/>
PREFIX rdfs:<http://www.w3.org/2000/01/rdf-schema#>
PREFIX ssb:<http://www.semantic-systems-biology.org/SSB#>
SELECT ?term_label
WHERE {
GRAPH <cco> {
   ssb:CCO_P0000003 rdfs:label  ?term_label.
}
}
-------------------------------------------------------------------
cco12:


# NAME     : get_neighborhood
# PARAMETER: CCO_B0002337: sample protein (WEE1_ARATH)
# FUNCTION : returns the neighbor terms of a given term
BASE   <http://www.semantic-systems-biology.org/>
PREFIX rdfs:<http://www.w3.org/2000/01/rdf-schema#>
PREFIX term_id: <SSB#CCO_B0002337>
SELECT ?term_as_child ?outward_arrow ?head_name ?tail_name ?inward_arrow ?term_as_parent
WHERE {
GRAPH  <cco_A_thaliana> {
  {
  term_id:       ?outwardarrow   ?head_id.
  term_id:       rdfs:label      ?term_as_child.
  ?outwardarrow  rdfs:label      ?outward_arrow.
  ?head_id       rdfs:label      ?head_name.
  }
UNION{
  ?tail_id       ?inwardarrow    term_id:.
  ?tail_id       rdfs:label      ?tail_name.
  ?inwardarrow   rdfs:label      ?inward_arrow.
  term_id:       rdfs:label      ?term_as_parent.
  }
}
}
-------------------------------------------------------------------
cco13:


# NAME     : get_term_information
# PARAMETER: CCO_B0001733: sample term (cdc20)
# FUNCTION : returns the properties of a given term

BASE   <http://www.semantic-systems-biology.org/>
PREFIX rdfs:<http://www.w3.org/2000/01/rdf-schema#>
PREFIX ssb:<http://www.semantic-systems-biology.org/SSB#>
PREFIX term_id: <SSB#CCO_B0001733>
SELECT distinct ?name ?definition ?db ?nr ?organism ?comment ?synonym ?scope ?syn_db ?syn_nr ?xref_db ?xref_nr ?subnamespace ?alt_id
WHERE {
GRAPH <cco> {
  {term_id: rdfs:label ?name}
UNION{
  term_id: ssb:Definition ?a.
    {?a ssb:def ?definition.}
  UNION{
    OPTIONAL{
      ?a ssb:DbXref ?b.
      ?b ssb:dbname ?db.
      ?b ssb:acc ?nr.
      }
    }
  }  
UNION
{
term_id: ?has_source ?organism_id.
?organism_id a ssb:taxon.
?organism_id rdfs:label ?organism.
}
UNION
  {term_id: rdfs:comment ?comment}
UNION{
  term_id: ssb:synonym ?a.
  ?a ssb:syn ?synonym.
  OPTIONAL{?a ssb:scope ?scope.}
  OPTIONAL{
    ?a ssb:DbXref ?b.
    ?b ssb:dbname ?syn_db.
    ?b ssb:acc ?syn_nr.
    }
  }
UNION{
  term_id: ssb:xref ?a.
  ?a ssb:dbname ?xref_db.
  ?a ssb:acc ?xref_nr.
  }
UNION{
  term_id: a ?subnamespace
  }
UNION{
  term_id: ssb:hasAlternativeId ?alt_id.
  }
}
}

-------------------------------------------------------------------
cco14:


# NAME      : get_relation_types
# FUNCTION  : returns all the relation types used in CCO

BASE   <http://www.semantic-systems-biology.org/>
PREFIX rdfs:<http://www.w3.org/2000/01/rdf-schema#>
PREFIX ssb:<http://www.semantic-systems-biology.org/SSB#>
SELECT ?relation_type ?relation_type_id
WHERE {
  GRAPH <cco> {
   ?relation_type_id    rdf:type      ssb:rel_type.
   ?relation_type_id    rdfs:label    ?relation_type.
  }
}
ORDER BY ?relation_type
-------------------------------------------------------------------
cco15:


# NAME     : get_children
# PARAMETER: CCO_P0000160: sample term (cell cycle phase) to look for its children
# FUNCTION : returns the children of a given term

BASE   <http://www.semantic-systems-biology.org/>
PREFIX rdfs:<http://www.w3.org/2000/01/rdf-schema#>
PREFIX ssb:<http://www.semantic-systems-biology.org/SSB#>
SELECT ?name ?CCO_id
WHERE {
 GRAPH <cco> {
  ?CCO_id   ssb:is_a     ssb:CCO_P0000160.
  ?CCO_id   rdfs:label   ?name.
 }
}
-------------------------------------------------------------------
cco16:


# NAME     : get_parents
# PARAMETER: CCO_F0001848: sample term (Gram-negative bacterial binding) to
#            look for its parents
# FUNCTION : returns the parent terms of a given term

BASE   <http://www.semantic-systems-biology.org/>
PREFIX rdfs:<http://www.w3.org/2000/01/rdf-schema#>
PREFIX ssb:<http://www.semantic-systems-biology.org/SSB#>
SELECT ?name_of_parent ?CCO_id
WHERE {
 GRAPH <cco> {
  ssb:CCO_F0001848    ssb:is_a     ?CCO_id.
  ?CCO_id             rdfs:label   ?name_of_parent.
 }
}
-------------------------------------------------------------------
cco17:


# NAME     : count_terms
# FUNCTION : returns the number of core cell cycle proteins in A thaliana

BASE   <http://www.semantic-systems-biology.org/>
PREFIX ssb:<http://www.semantic-systems-biology.org/SSB#>
SELECT distinct count(?term_id)
WHERE {
 GRAPH  <cco_A_thaliana> {
  ?term_id ssb:is_a ssb:CCO_B0000000.
 }
}
__________________________________________________________________
cco18:


# NAME     : search_terms_on_properties
# PARAMETER: cell:  the first search-string
# PARAMETER: cycle: the second search-string
# FUNCTION : returns all the labeled terms for which a
#            property -the name, definition, synonym or
#            comment- contains 'cell' and 'cycle'
BASE   <http://www.semantic-systems-biology.org/>
PREFIX rdfs:<http://www.w3.org/2000/01/rdf-schema#> 
PREFIX ssb:<http://www.semantic-systems-biology.org/SSB#>
SELECT ?name ?found_in ?type_of_found_text
WHERE {
 GRAPH <cco> {
  FILTER regex(str(?found_in), 'cell', 'i')
  FILTER regex(str(?found_in), 'cycle', 'i')
  ?term_id rdfs:label ?name.
  {
   ?term_id ?type_of_found_text ?found_in.
   ?term_id rdfs:label ?found_in.
  }
  UNION
  {
   ?term_id ?type_of_found_text ?a.
   ?term_id ssb:Definition ?a.
   ?a ssb:def ?found_in.
  }
  UNION
  {
   ?term_id ?type_of_found_text ?a.
   ?term_id ssb:synonym ?a.
   ?a ssb:syn ?found_in.
  }
  UNION
  {
   ?term_id ?type_of_found_text ?found_in.
   ?term_id rdfs:comment ?found_in.
  }
 }
}
ORDER BY ?term_id
-------------------------------------------------------------------
cco19:

# NAME     : count_cell_cycle_proteins_at
# FUNCTION : returns the number of cell cycle proteins in A thaliana

BASE   <http://www.semantic-systems-biology.org/>
PREFIX ssb:<http://www.semantic-systems-biology.org/SSB#>
SELECT distinct count(?term_id)
WHERE {
 {
  GRAPH  <cco_A_thaliana> {
   ?term_id ssb:is_a ssb:CCO_B0000000.
  }
 }
 UNION
 {
  GRAPH  <cco_A_thaliana> {
   ?term_id ssb:is_a ssb:CCO_U0000011.
  }
 }
 UNION
 {
  GRAPH  <cco_A_thaliana> {
   ?term_id ssb:is_a ssb:CCO_U0000007.
  }
 }
 ?term_id    ssb:has_source  ssb:CCO_T0000034 .
}

-------------------------------------------------------------------
cco20:


# NAME     : count_cell_cycle_genes_sp
# FUNCTION : returns the number of cell cycle proteins in S pombe

BASE   <http://www.semantic-systems-biology.org/>
PREFIX ssb:<http://www.semantic-systems-biology.org/SSB#>
SELECT distinct count(?term_id)
WHERE {
 GRAPH <cco_S_pombe> {
  ?term_id ssb:is_a ssb:CCO_U0000008.
 }
}
-------------------------------------------------------------------
cco21:

# NAME     : count_cell_cycle_genes_sp_cco
# FUNCTION : returns the number of cell cycle proteins in S pombe 
#            from the composite ontology CCO

BASE   <http://www.semantic-systems-biology.org/>
PREFIX ssb:<http://www.semantic-systems-biology.org/SSB#>
SELECT distinct count(?term_id)
WHERE {
 GRAPH <cco> {
  ?term_id ssb:is_a ssb:CCO_U0000008.
 }
 ?term_id ssb:has_source ssb:CCO_T0000017.
}

-------------------------------------------------------------------
cco22:


# NAME     : protein_protein_interactions_at
# FUNCTION : returns all the protein protein interactions in A thaliana

BASE   <http://www.semantic-systems-biology.org/>
PREFIX rdfs:<http://www.w3.org/2000/01/rdf-schema#>
PREFIX ssb:<http://www.semantic-systems-biology.org/SSB#>
SELECT ?protein ?participates_in_interaction
WHERE {
 GRAPH  <cco_A_thaliana> {
  ?term_id      ssb:has_source        ssb:CCO_T0000034 .
  ?term_id      ssb:participates_in   ?interaction.
  ?interaction  rdf:type             ssb:interaction.
  ?term_id      rdfs:label           ?protein.
  ?interaction  rdfs:label           ?participates_in_interaction.
 }
}
-------------------------------------------------------------------
cco23:

# NAME     : get CCO id by term label
# FUNCTION : returns the CCO id of a given specific term

BASE   <http://www.semantic-systems-biology.org/>
PREFIX rdfs:<http://www.w3.org/2000/01/rdf-schema#>
SELECT ?unique_id
WHERE {
  GRAPH <cco> {
    ?unique_id rdfs:label 'WEE1_ARATH'@en
  }
}
-------------------------------------------------------------------
cco24:

# NAME     : get CCO id by term label
# FUNCTION : returns the CCO id of a given term using regular expressions.

BASE   <http://www.semantic-systems-biology.org/>
PREFIX rdfs:<http://www.w3.org/2000/01/rdf-schema#>
SELECT ?unique_id ?label
WHERE {
 GRAPH <cco> {
   ?unique_id rdfs:label ?label.
   FILTER regex(str(?label),  'CDK2','i').
 }
}

LIMIT 10
